# Supplementary material for: Malaria intervention scale-up in Africa: effectiveness predictions for health programme planning tools, based on dynamic transmission modelling
Source: Malar J. 2016 Aug 18;15:417. doi: 10.1186/s12936-016-1461-9 (PMC4991118; doi:10.1186/s12936-016-1461-9)
Supplement: Supplementary file 2 — 10.1186/s12936-016-1461-9 Coefficients and p values of OpenMalaria-based statistical impact functions. [file 12936_2016_1461_MOESM2_ESM.xlsx]

## Sheet: Variables Description
Variable name:	Description:	Comment:
Inc	Malaria case incidence rate
IncDirDeath	Direct malaria-attributable death rate
IncIndDeath	Indirect malaria-related death rate	Used only in external validation against ITN trials (Figure 4 and Additional File 2)
covTargIRS or IRSCoverageTarget	Target (2016 and onwards) coverage of IRS
covTargITN or ITNCoverageTarget	Target (2016 and onwards) coverage of ITN
covSMC or MSATcoverage	Target (2016 and onwards) coverage of SMC
covTargCM or pSeekOfficialCareUncomplicatedTargetCMU	Target (2016 and onwards) coverage of management of uncomplicated malaria cases
covInitIRS or IRSCoverageInitial	Initial i.e. baseline (pre-2016) coverage of IRS
covInitITN or ITNCoverageInitial	Initial i.e. baseline (pre-2016) coverage of ITN
covInitCM or pSeekOfficialCareUncomplicatedInitialCMU	Initial i.e. baseline (pre-2016) coverage of management of uncomplicated malaria cases
seasonalityAnnual_a	Annual seasonality coefficient of variation	Definition and calculation described in Methods, main text
Prev2to9 or PfPR	Plasmodium falciparum infection prevalence (PfPR) in children 2–9 year old
PfPR_2000_2002	PfPR in 2–9 year olds, 2000–2002 average
EIR	Annual Entomological Inoculation Rate (2000-2002 average)
Models	OpenMalaria model variant names (Base, R0068, R0131, R0132, R0133, R0670)

## Sheet: Impact Coefficients
Outcome	Case incidence									Direct malaria-attributable death rate									PfPR				PfPR	Case incidence	Direct malaria-attributable death rate	Indirect malaria-related death rate
Time horizon	2016-2018 / Years 1-3			2019-2021 / Years 4-6			2023-2025 / Years 8-10			2016-2018 / Years 1-3			2019-2021 / Years 4-6			2023-2025 / Years 8-10			2016-2018 / Years 1-3	2019-2021 / Years 4-6	2023-2025 / Years 8-10		2016-2017 / Years 1-2	2016-2017 / Years 1-2	2016-2017 / Years 1-2	2016-2017 / Years 1-2
Age group	0-4y	5-14y	15-100y	0-4y	5-14y	15-100y	0-4y	5-14y	15-100y	0-4y	5-14y	15-100y	0-4y	5-14y	15-100y	0-4y	5-14y	15-100y	2-9y				2-9y	0-4y	0-4y	0-4y
Variable name	Coef2016to2018Inc0to4	Coef2016to2018Inc5to14	Coef2016to2018Inc15to99	Coef2019to2021Inc0to4	Coef2019to2021Inc5to14	Coef2019to2021Inc15to99	Coef2023to2025Inc0to4	Coef2023to2025Inc5to14	Coef2023to2025Inc15to99	Coef2016to2018IncDirDeath0to4	Coef2016to2018IncDirDeath5to14	Coef2016to2018IncDirDeath15to99	Coef2019to2021IncDirDeath0to4	Coef2019to2021IncDirDeath5to14	Coef2019to2021IncDirDeath15to99	Coef2023to2025IncDirDeath0to4	Coef2023to2025IncDirDeath5to14	Coef2023to2025IncDirDeath15to99	Coef2016to2018Prev2to9	Coef2019to2021Prev2to9	Coef2023to2025Prev2to9		Coef2016to2017Prev2to9	Coef2016to2017Inc0to4	Coef2016to2017IncDirDeath	Coef2016to2017IncIndDeath
	449.033	-461.623	24.0192	-1031.9	-1520.75	-1181.4	-792.965	-1598.18	-1193.43	112.989	523.073	-6.97934	-1842.28	-507.969	-569.081	-1696.37	-301.325	-363.117	-22.1566	-1219.45	-1115.17		292.002	247.452	233.059	378.403
IRSCoverageInitial	0.128616	0.0532926	0.0596579	0.0985557	0.0804061	0.0790993	0.0873621	0.0806938	0.0808652	0.115395	0.0793063	0.0731033	0.0882615	0.0958391	0.0848388	0.080322	0.0818345	0.0727623	0.0636271	0.0979636	0.104096		0.0550023	0.0556304	0.110971	0.0457294
IRSCoverageTarget	-0.0248958	-0.0231195	-0.0221881	-0.0281272	-0.0255364	-0.0251375	-0.0260379	-0.0219554	-0.0234257	-0.0229445	-0.0224141	-0.0166625	-0.0237942	-0.0222803	-0.0218805	-0.023342	-0.018781	-0.0180176	-0.0248042	-0.0302356	-0.0289099		-0.0207919	-0.021347	-0.0188279	-0.0148844
ITNCoverageInitial	-0.0325702	-0.0512712	-0.0684124	0.0109579	0.0134303	0.00951427	0.00704392	0.00919592	0.00538092	-0.028528	-0.0685286	-0.0189196	0.00732765	0.00444449	0.00908845	0.00633797	0.000959765	0.0141085	-0.0497535	0.0125557	0.00851086		-0.0701085	-0.0439583	-0.0380659	-0.0659991
ITNCoverageTarget	-0.0678754	-0.0625098	-0.0600553	-0.081058	-0.0756389	-0.0752102	-0.0782601	-0.0684127	-0.0735113	-0.058958	-0.0617534	-0.059172	-0.0704447	-0.06706	-0.0638801	-0.0681061	-0.0580064	-0.0533457	-0.0668883	-0.0887554	-0.0871452		-0.0550328	-0.0573537	-0.046458	-0.0380152
MSATcoverage	-0.0131177	-0.000383946	-0.000195348	-0.0140156	-0.000667472	-0.000357872	-0.0125617	-0.000897552	-0.00043027	-0.0055259	-0.00225957	0.000259571	-0.0020536	-0.00670159	0.000870305	-0.00252105	-0.0055738	0.000802993	-0.00859916	-0.00868985	-0.00875667		-0.00856682	-0.0130056	-0.00400025	0.00171794
pSeekOfficialCareUncomplicatedInitialCMU	0.0223954	-0.0316042	-0.00264616	-0.0177028	-0.0341008	-0.00668287	-0.0222376	-0.0586316	-0.0180244	-0.0118013	0.0458206	0.0086736	-0.0933765	0.0232736	0.00618557	-0.0947792	0.0305804	0.0107546	-0.0251731	-0.029326	-0.0473444		-0.0223872	0.00424002	-0.0094119	-0.00398465
pSeekOfficialCareUncomplicatedTargetCMU	-0.0818102	-0.0758028	-0.084995	-0.0988513	-0.099473	-0.108078	-0.0935482	-0.0927718	-0.105186	-0.0710572	-0.067198	-0.0744983	-0.0809238	-0.09539	-0.0905037	-0.0770158	-0.087734	-0.0752493	-0.0935362	-0.111367	-0.109507		-0.0745658	-0.0634473	-0.0489505	-0.0700239
PfPR_2000_2002	-37.4222	-147.032	-62.5212	-173.239	-280.689	-173.389	-198.046	-355.003	-239.274	-91.9874	8.62299	-48.0108	-375.525	16.14	-65.475	-412.082	12.6083	-66.8245	-41.1068	-234.813	-283.207		6.13581	-2.06859	-49.6214	-50.5295
seasonalityAnnual_a	1.20014	1.65453	1.69325	1.60425	2.28526	2.41413	1.75483	2.3415	2.5887	0.736108	1.38239	1.73075	1.15322	1.91628	2.28727	1.3002	2.15012	2.27519	1.5462	2.17004	2.20876		1.47204	1.12854	0.51903	1.22968
EIR	94.5655	-78.221	13.2581	-194.998	-283.413	-219.193	-152.126	-299.87	-222.662	30.2369	110.587	9.66638	-347.4	-93.8897	-102.69	-321.841	-57.2438	-64.4466	1.34554	-229.051	-211.209		61.2462	53.3056	53.0371	79.1431
modelsR0068	1.4434	1.38458	2.58824	2.84202	2.63938	3.92048	2.1802	1.99625	3.03433	2.54176	3.7281	4.39465	3.48476	3.18549	4.47001	2.89478	1.69509	3.30738	2.68581	4.32191	3.74956		2.34673	1.35818	1.79258	0.920396
modelsR0131	-0.475526	-1.41943	-0.224591	1.22606	0.288315	1.45988	0.418624	-0.661067	0.510223	1.03791	0.871955	3.04971	2.55381	1.38103	3.81103	2.08284	0.822905	2.87323	0.296782	2.44115	1.41935		0.102396	-0.528966	0.462272	-0.876899
modelsR0132	-0.15672	-1.26645	-0.344653	1.68189	0.681611	1.57231	0.727305	-0.411812	0.40832	1.52163	1.25731	3.02652	3.24435	2.02881	4.06235	2.67711	1.12119	2.91048	0.487383	2.82014	1.73948		0.259326	-0.346369	0.923098	-0.404985
modelsR0133	-0.444411	-1.59216	-0.742936	1.27385	0.191594	1.01819	0.441371	-0.83323	-0.0749452	1.36741	0.553936	2.77024	3.2768	1.21341	3.59832	2.77545	0.614047	2.53145	0.264385	2.48279	1.46985		0.0462958	-0.553413	0.778638	-0.630791
modelsR0670	-0.331232	-1.25525	-0.123961	1.41789	0.568031	1.73544	0.571415	-0.411217	0.762284	1.37084	1.21296	3.20877	3.03558	1.74542	4.03484	2.43592	1.07493	3.20726	0.418304	2.63983	1.59819		0.159881	-0.456165	0.782255	-0.875405
GPfPRa	-80.3311	-135.738	-69.7249	-126.46	-188.538	-124.295	-114.531	-220.763	-146.929	-104.21	-27.2549	-61.5786	-239.671	-15.7281	-56.5169	-241.34	1.06626	-44.836	-67.209	-156.987	-166.935		-39.6553	-42.9188	-87.456	-42.7858
GEIRb	-415.791	443.206	-21.6587	997.876	1452.52	1122.67	775.525	1534.17	1139.5	-95.4067	-506.792	-3.65514	1777.62	477.426	531.845	1644.22	283.668	335.756	31.1248	1175.27	1083.77		-270.111	-230.521	-212.173	-356.086
I(EIR * EIR)	6.92419	-3.90734	1.57514	-11.6433	-16.6868	-12.8524	-9.32492	-17.8527	-13.1851	3.00874	7.8249	1.62676	-20.7224	-5.4461	-5.79759	-19.4181	-3.50158	-3.59011	0.641864	-13.5437	-12.6579		4.29413	3.85379	4.40318	5.53301
I(GEIR * GEIR)	-31.694	23.1768	-2.35894	41.1546	74.4594	59.2927	25.6558	74.215	57.6203	-14.4953	-21.9418	6.76272	79.9494	24.1929	29.9267	68.2605	10.6153	19.3933	-4.59403	52.6653	43.1762		-20.159	-16.241	-20.0341	-20.0348
I(IRSCoverageInitial * IRSCoverageInitial)
I(IRSCoverageTarget * IRSCoverageTarget)
I(ITNCoverageInitial * ITNCoverageInitial)		0.000178713	0.000183267		-1.81243e-05	-9.75818e-06		-6.02442e-05	-7.11402e-05	0.00012963	4.44522e-05	7.74039e-05	-1.18624e-05	-0.000101435	-0.000107105	-4.29702e-05	-7.71454e-05	-0.000135795	0.000265469	2.01229e-05	-5.05554e-05		0.00029952		0.00014171	0.000177517
I(ITNCoverageTarget * ITNCoverageTarget)	0.000177724	0.000174858	0.000157795	0.000272319	0.000266126	0.000247713	0.000284646	0.000269037	0.000260444	0.000154991	0.000158593	0.000156102	0.000221052	0.000201885	0.000207832	0.000235011	0.000161854	0.000176151	0.000178673	0.000307884	0.000325362		0.000142266	0.00014751	0.000126931	8.75022e-05
I(MSATcoverage * MSATcoverage)	-2.55743e-05			-1.85568e-05			-1.93654e-05			-2.26394e-05			-1.77439e-05			-1.4674e-05								-2.74329e-05	-2.26835e-05
I(pSeekOfficialCareUncomplicatedInitialCMU * pSeekOfficialCareUncomplicatedInitialCMU)
I(pSeekOfficialCareUncomplicatedTargetCMU * pSeekOfficialCareUncomplicatedTargetCMU)	0.000135632	0.000130774	0.000102147	0.000153609	0.000142945	0.000110829	0.000140572	0.000139594	0.000102758	7.04923e-05	3.95203e-05	3.05224e-05	0.000103834	4.40768e-05	3.64798e-05	9.64954e-05	1.70958e-05	-9.23386e-06	9.19034e-05	8.56606e-05	7.1389e-05		6.54494e-05	0.000111341	4.42008e-05	6.77866e-05
I(PfPR_2000_2002 * PfPR_2000_2002)	4.91485	-12.993	-8.36223	-22.5911	-39.7497	-32.5114	-23.7061	-42.7859	-38.0959	-2.6994	1.96962	-9.66065	-44.9879	-6.71288	-23.2134	-47.8987	-4.788	-21.3556	1.61968	-31.4056	-34.255		7.52652	6.52822	3.59023	-4.55013
I(GPfPR * GPfPR)	70.1914	148.758	40.4912	201.183	254.038	125.981	237.278	348.063	196.978	112.626		38.8577	363.716		28.5459	401.379		29.786	83.703	243.623	308.913		39.171	43.3543	74.9116	61.4343
I(seasonalityAnnual_a * seasonalityAnnual_a)	0.0541529	-0.0270407	-0.0276283	0.0712913	-0.0184869	-0.0199943	0.0526204	-0.0374449	-0.0298286	0.0355977	-0.0395527	-0.0323437	0.0414318	-0.0393142	-0.0130048	0.0271881	-0.054855	-0.0242985	0.027964	0.0361327	0.0220996		0.0261744	0.0430442	0.0348079	0.0262857
IRSCoverageInitial:IRSCoverageTarget	5.8557e-06	8.49269e-06	7.41018e-06	8.21472e-06	1.24006e-05	1.0686e-05	1.06538e-05	1.79287e-05	1.58035e-05	4.15968e-06	9.75822e-06	1.09782e-05	7.15509e-06	1.50417e-05	1.12112e-05	8.86359e-06	1.99104e-05	1.72556e-05	6.50487e-06	8.03184e-06	1.10037e-05		7.72507e-06	6.93238e-06	3.8254e-06	3.9427e-06
IRSCoverageInitial:ITNCoverageInitial		0.000131341	0.000132869		-1.0591e-05	-4.41011e-06		-5.38952e-05	-6.21769e-05	9.41632e-05	7.73738e-06	4.16011e-05	-8.42428e-06	-8.32142e-05	-9.1863e-05	-3.75064e-05	-6.77707e-05	-0.000118344	0.000206712	1.90177e-05	-4.55854e-05		0.000230112	0.000168549	9.95619e-05	0.000139407
IRSCoverageInitial:ITNCoverageTarget	5.76306e-06	1.27451e-05	1.13795e-05	1.12393e-05	2.40187e-05	2.03231e-05	1.94006e-05	3.9594e-05	3.48081e-05	5.09671e-06	1.54207e-05	1.72136e-05	9.63061e-06	3.33395e-05	2.59109e-05	1.35921e-05	4.5384e-05	3.98241e-05	7.09332e-06	9.93394e-06	1.9827e-05		9.24833e-06	6.86486e-06	3.74058e-06	4.4563e-06
IRSCoverageInitial:MSATcoverage	-1.69568e-05	1.01865e-06		-2.16394e-05	4.14438e-06		-2.02057e-05	8.15081e-06		-1.4506e-05	3.66696e-06		-1.76388e-05	1.01186e-05		-1.75311e-05	1.80577e-05		-1.11621e-05	-1.37212e-05	-1.33797e-05		-1.06658e-05	-1.56989e-05	-1.57859e-05	-1.49202e-05
IRSCoverageInitial:pSeekOfficialCareUncomplicatedInitialCMU	8.96243e-05	-2.00304e-05	-0.000101822	0.000220052	0.00012373	2.90832e-05	0.000222018	0.000144086	3.39142e-05	9.82199e-05	-0.00010822	-0.000105961	0.000212324	1.86827e-05	-1.86707e-05	0.000207857	-6.99194e-07	-5.49425e-05	6.41618e-05	0.000220457	0.000225803		5.2585e-05	6.09619e-05	9.9764e-05	-3.09486e-05
IRSCoverageInitial:pSeekOfficialCareUncomplicatedTargetCMU	-3.0749e-05	-1.40681e-05	-9.88794e-06	-2.45064e-05	2.75864e-06	8.19479e-06	-6.04759e-06	2.94721e-05	3.11965e-05	-5.34005e-05	-1.59652e-05	-4.41393e-06	-5.42115e-05	6.74429e-06	3.80347e-06	-3.6561e-05	4.58295e-05	4.20421e-05	-1.83214e-05	-6.42471e-06	1.23028e-05		-1.15137e-05	-2.47599e-05	-5.08868e-05	-3.18252e-05
IRSCoverageInitial:PfPR_2000_2002		-0.0808318	-0.0702179		-0.0370861	-0.0323997		-0.0302531	-0.0248428		-0.0476215	-0.0336281		-0.00605612	0.00471744		-0.0138189	0.00706282	-0.0561452	-0.00485108	0.00885392		-0.0647962	-0.0608639		-0.0391529
IRSCoverageInitial:seasonalityAnnual_a	-0.00216551	-0.00352773	-0.00430391	-0.000644046	-0.00121088	-0.00217338	0.000248111	-6.83892e-05	-0.00140317	-0.00129917	-0.00355916	-0.00357606	0.000383382	-0.00104512	-0.00158333	0.000991034	-0.000207027	-0.00109986	-0.00276727	-0.000558706	0.00033489		-0.00288391	-0.00281676	-0.00113156	-0.00264915
IRSCoverageInitial:EIR	0.0337338	0.0111053	0.0127666	0.0247272	0.0183791	0.0175287	0.0217583	0.0186825	0.0178965	0.0325367	0.0183498	0.0166456	0.0235163	0.023258	0.0193125	0.0212907	0.0198417	0.0158493	0.0153389	0.023948	0.0254227		0.0133431	0.0133879	0.0319956	0.0108796
IRSCoverageInitial:modelsR0068	0.00316999	0.00495864	0.00558265	0.00427585	0.00535956	0.00581293	0.00344169	0.00536216	0.00550205	0.00368021	0.00434693	0.00561295	0.0042124	0.0040191	0.00473358	0.00399942	0.0036756	0.00354201	0.00412835	0.00356408	0.00234906		0.00421	0.00361923	0.00350113	0.00179537
IRSCoverageInitial:modelsR0131	-0.00164402	-0.00297777	-0.0042057	0.000970712	0.00129883	-0.000450824	0.000613811	0.00229845	-8.87174e-05	0.00191624	-0.00133211	-0.00218046	0.00468655	0.0035311	0.000873208	0.00440765	0.00404909	0.000458728	-0.00426319	-0.000950967	-0.00140169		-0.00435851	-0.00313606	0.00216366	-0.00367087
IRSCoverageInitial:modelsR0132	-0.00226524	-0.00349262	-0.0044026	0.000528849	0.000904324	-0.000552938	2.15437e-05	0.00176027	-0.000308152	0.00178434	-0.00176689	-0.00294669	0.00462571	0.00326508	0.0006183	0.00415076	0.00375765	0.000316429	-0.00479971	-0.00134775	-0.00203543		-0.00488511	-0.00371402	0.00201305	-0.00302309
IRSCoverageInitial:modelsR0133	-0.00204407	-0.00387069	-0.00503975	0.00100015	0.000983823	-0.000756793	0.000494111	0.00184163	-0.000619305	0.00241245	-0.00181209	-0.00341747	0.00571199	0.00368491	0.000596116	0.00522494	0.00393894	7.96822e-05	-0.00481789	-0.000884668	-0.00147426		-0.00497563	-0.00376994	0.00266144	-0.00344268
IRSCoverageInitial:modelsR0670	-0.00177478	-0.00264894	-0.00385444	0.000995887	0.00153617	-0.00020595	0.000682293	0.00266935	0.000215828	0.00210624	-0.000981399	-0.00184829	0.00504246	0.00369346	0.00140469	0.00483913	0.00422726	0.00106413	-0.00428623	-0.00109108	-0.00153896		-0.00434354	-0.00307677	0.00231849	-0.00359385
IRSCoverageInitial:GPfPR	0.00872561	0.0767826	0.0349357	0.0560429	0.0756968	0.0372916	0.0636103	0.0845705	0.0386065	0.011936	0.00884198	-0.00971989	0.0537065	0.00822532	-0.0227156	0.0572532	0.0276517	-0.0229219	0.0679868	0.0610437	0.0536492		0.0762196	0.0776006	0.013538	0.0256736
IRSCoverageInitial:GEIR	-0.100126	-0.0454046	-0.0337795	-0.0978576	-0.0828644	-0.0639519	-0.0932288	-0.0913456	-0.0689814	-0.0974889	-0.0471512	-0.0374329	-0.0931089	-0.0783133	-0.054474	-0.0883332	-0.0768719	-0.0468827	-0.0572281	-0.0969875	-0.102446		-0.052238	-0.0539388	-0.0957896	-0.0297326
IRSCoverageTarget:ITNCoverageInitial			-9.02069e-06			-4.13979e-06			2.26087e-06														-4.37422e-06			-3.26154e-06
IRSCoverageTarget:ITNCoverageTarget	0.000138326	0.000136788	0.000123951	0.000213182	0.00020139	0.000187474	0.000216465	0.000197967	0.000189147	0.000120772	0.000124466	0.000122312	0.000174174	0.000153596	0.000156715	0.000174876	0.000116759	0.000124126	0.00013939	0.000236893	0.000248346		0.000111937	0.000113873	9.69353e-05	7.02727e-05
IRSCoverageTarget:MSATcoverage	5.59229e-06			7.24654e-06			6.91236e-06			4.30123e-06			6.01985e-06			5.28768e-06			3.00897e-06	5.74524e-06	4.55011e-06		2.26791e-06	4.87436e-06	3.42994e-06	2.64956e-06
IRSCoverageTarget:pSeekOfficialCareUncomplicatedInitialCMU	-1.87133e-05	-1.00887e-05	4.88564e-06	-1.33814e-05	1.27198e-05	2.61106e-05	-9.29062e-06	2.22192e-05	3.47396e-05	-1.51294e-05	1.99171e-06	2.4916e-06	-1.21633e-05	2.46312e-05	3.0501e-05	-6.90687e-06	4.28668e-05	4.43093e-05	-1.94124e-05	-9.61812e-06	-5.72432e-06		-1.92687e-05	-1.80003e-05	-1.67673e-05
IRSCoverageTarget:pSeekOfficialCareUncomplicatedTargetCMU	2.06527e-05	1.91767e-05	1.73243e-05	8.22587e-06	3.77054e-06	3.6094e-06	-1.15288e-06	-1.03932e-05	-8.68585e-06	2.36971e-05		1.31668e-05	1.3599e-05		-4.98814e-06	6.71257e-06		-2.22342e-05	2.15022e-05	4.29679e-06	-7.44321e-06		1.63236e-05	1.5509e-05	1.79271e-05	1.69064e-05
IRSCoverageTarget:PfPR_2000_2002	0.000323906	0.00455808	0.00421352	0.0113205	0.0179857	0.014276	0.0133746	0.0229254	0.0167036	0.0027254	0.0035188	0.00688266	0.0119309	0.0126975	0.00830911	0.0116419	0.0143594	0.00627071	-0.000638148	0.0106647	0.0132555		-0.00168488	-0.000879852	0.00152692	-0.00309754
IRSCoverageTarget:seasonalityAnnual_a	0.00109644	0.00109034	0.00112538	0.0014021	0.00153255	0.00160498	0.00111978	0.00131141	0.00147139	0.000960766	0.00107111	0.00100875	0.0011398	0.00116454	0.00120148	0.00083775	0.000943229	0.000864265	0.000982721	0.00143797	0.00120043		0.00076145	0.000898698	0.000769708	0.000490018
IRSCoverageTarget:EIR	-0.00364907	-0.00291009	-0.00290051	-0.00292223	-0.00198369	-0.00200013	-0.00231818	-0.000954608	-0.00132264	-0.00382354	-0.00322384	-0.00127063	-0.00274241	-0.00193227	-0.00184159	-0.00273466	-0.00124423	-0.00128146	-0.0035935	-0.00301545	-0.00243704		-0.00327516	-0.00333374	-0.00340018	-0.00246798
IRSCoverageTarget:modelsR0068	-0.000749839	-0.000667699	-0.00081678	-0.00167266	-0.00157342	-0.00161242	-0.00154241	-0.00162768	-0.00159275	-0.000912614	-0.00120889	-0.00117045	-0.00125375	-0.00172509	-0.00157231	-0.00139862	-0.00143076	-0.00159776	-0.000837734	-0.00148197	-0.00127506		-0.000755387	-0.000609106	-0.0007122	-0.000156649
IRSCoverageTarget:modelsR0131	-0.000182978	0.000116354	0.000242823	-0.000486093	-3.70047e-06	0.000270735	-9.76718e-05	8.05804e-05	0.000481644	-0.000682649	-0.00060165	-0.000431942	-0.00101098	-0.00119427	-0.000505964	-0.00102556	-0.000792499	-0.00068446	-0.000158784	9.78623e-05	0.000741134		-0.000358043	-0.000248982	-0.000720241	-6.11376e-05
IRSCoverageTarget:modelsR0132	-0.000170044	0.000117831	8.1836e-05	-0.000458799	6.51681e-05	0.00020691	0.000140614	0.000346889	0.000694295	-0.000867588	-0.000637921	-0.000483604	-0.00102526	-0.00104524	-0.000487011	-0.00085782	-0.000682309	-0.000312272	-0.000135329	0.000184262	0.000990914		-0.000315459	-0.000246379	-0.00087081	-0.000335742
IRSCoverageTarget:modelsR0133	-0.000200577	0.000149055	0.000208756	-0.000373999	0.000210162	0.000397714	0.000166651	0.000460601	0.000873838	-0.000975721	-0.000624029	-0.000451039	-0.00119448	-0.00117039	-0.000478017	-0.000923718	-0.000568887	-0.000182089	-0.000215336	0.000256007	0.000955376		-0.000390728	-0.000245751	-0.000930082	-0.000290738
IRSCoverageTarget:modelsR0670	-0.000217417	6.91894e-05	0.00021811	-0.000559363	-0.000122976	0.000182675	-0.000206036	-8.57071e-05	0.000373452	-0.000883949	-0.00062804	-0.000452244	-0.00109943	-0.00126617	-0.000771484	-0.00114467	-0.000956281	-0.000825189	-0.00013748	0.000126602	0.000723813		-0.000314557	-0.000275758	-0.000874002	-5.36908e-05
IRSCoverageTarget:GPfPR	0.0018793	0.000388985	0.00651594	-0.0160844	-0.0156167	-0.0053903	-0.0206629	-0.0237874	-0.0107772	0.000330704	0.00427295		-0.0161469	-0.00826705		-0.0170852	-0.00883084		0.00544152	-0.0131912	-0.0194986		0.00535389	0.00235184	-3.15545e-05	0.00662476
IRSCoverageTarget:GEIR	0.0104192	0.00840828	0.00588016	0.0138182	0.00988671	0.00666261	0.0135817	0.00960351	0.00672447	0.0103998	0.00806058	0.00366649	0.0128031	0.00892712	0.00582403	0.0133263	0.0073832	0.0054782	0.0091884	0.0129902	0.0134158		0.00829735	0.00933377	0.00921413	0.00545037
ITNCoverageInitial:ITNCoverageTarget		-2.59407e-05	-2.52688e-05		-7.51059e-06	-1.08065e-05		9.92462e-06	6.98898e-06										-2.53328e-05	-6.19177e-06	8.97541e-06		-1.5131e-05			-1.16773e-05
ITNCoverageInitial:MSATcoverage
ITNCoverageInitial:pSeekOfficialCareUncomplicatedInitialCMU	0.000164636	0.000242582	0.000253267	4.04351e-05	7.67255e-05	7.00776e-05	5.56764e-05	7.52576e-05	7.44864e-05	9.46297e-05	0.000260816	0.000201092	3.18022e-05	0.000107582	7.58787e-05	4.96322e-05	6.84963e-05	6.40229e-05	0.000180136	4.56431e-05	6.25705e-05		0.000176516	0.000149075	7.81476e-05	0.000166308
ITNCoverageInitial:pSeekOfficialCareUncomplicatedTargetCMU	-4.85186e-05	-6.07055e-05	-5.47018e-05	-7.27882e-06	-1.8143e-05	-1.6299e-05	2.81811e-06	2.7161e-06	-3.84989e-07			-4.04214e-05			-1.40682e-05			4.92505e-06	-8.66134e-05	-2.1229e-05	3.65195e-06		-7.06957e-05	-3.51942e-05		-2.28602e-05
ITNCoverageInitial:PfPR_2000_2002	0.10454	0.116629	0.0900653	0.0254307	0.0320733	0.0244066	0.00199343	-9.19015e-05	-0.0082081	0.0788122	0.0498254	0.062462	0.0109067	-0.00869355	-0.0214414	-0.00443569	-0.0238852	-0.0364581	0.125128	0.0353468	0.00172963		0.127349	0.112675	0.0805988	0.0751304
ITNCoverageInitial:seasonalityAnnual_a	0.00285072	0.00445656	0.00517553	-0.00133936	-0.000862629	-0.000475336	-0.00101246	-0.000856779	-0.000827463	0.00137041	0.00372458	0.00322406	-0.00111563	-0.000213428	-0.000652241	-0.000828672	-0.000318881	-0.000534365	0.0039343	-0.00127203	-0.00104611		0.00463348	0.00339083	0.00150513	0.00426712
ITNCoverageInitial:EIR	-0.00737898	-0.006546	-0.0109554	0.00398121	0.00409946	0.00356357	0.0023368	0.000860428	-0.00042766	-0.00269602	-0.0158648		0.00201602	-0.000939818		0.000240009	-0.00223938		-0.00277492	0.00547659	0.00114951		-0.00687929	-0.00659401	-0.0052705	-0.0104993
ITNCoverageInitial:modelsR0068	-0.0023291	-0.00314614	-0.00273016	0.00458958	0.00334795	0.00362401	0.00495068	0.0047882	0.00482158	-0.00243529	-0.000240941	-0.00231206	0.00217372	0.00456116	0.00367013	0.002785	0.00362492	0.0039883	-0.00160174	0.00530132	0.00567347		-0.00229686	-0.00298662	-0.0031727	-0.00169079
ITNCoverageInitial:modelsR0131	0.00955192	0.00947721	0.00989193	0.00734976	0.00717537	0.00721993	0.00475066	0.00515593	0.00487511	0.00532525	0.0077869	0.00779393	0.0045771	0.00609913	0.00666521	0.00315716	0.00381191	0.00470789	0.0115955	0.00903518	0.00566154		0.0118872	0.00891223	0.0046868	0.00733727
ITNCoverageInitial:modelsR0132	0.0108862	0.0108207	0.0116665	0.00824337	0.00777961	0.00832644	0.00485997	0.00502911	0.00486522	0.00647061	0.00878553	0.00994138	0.00524027	0.00632545	0.00745464	0.00337335	0.00363678	0.00390831	0.0131366	0.00992237	0.00573808		0.0134957	0.0104021	0.00582715	0.00831493
ITNCoverageInitial:modelsR0133	0.0112236	0.0115008	0.0121937	0.0081326	0.00793348	0.00844476	0.00463296	0.00497416	0.00482794	0.00651626	0.00927266	0.0103396	0.00531898	0.00647174	0.0077532	0.00310547	0.0037027	0.0041156	0.0136636	0.0099545	0.00555327		0.0140587	0.0106661	0.0058812	0.00860215
ITNCoverageInitial:modelsR0670	0.00911833	0.00900616	0.00942137	0.00724927	0.00710008	0.00711298	0.0045426	0.00513672	0.0047027	0.00499557	0.00721428	0.00712423	0.00430345	0.00631366	0.00642015	0.00307866	0.00411411	0.00462245	0.0112634	0.00885564	0.00537827		0.0115565	0.00853674	0.00441945	0.00726529
ITNCoverageInitial:GPfPR	-0.0715581	-0.0644175	-0.0249269	-0.0245968	-0.0242907	-0.0194874	0.01509	0.0277531	0.0356957	-0.0658955	0.0379641	-0.0102412	-0.00557374	0.0444804	0.0450953	0.0240468	0.0559233	0.0694469	-0.109582	-0.0423074	0.0201754		-0.103038	-0.0864315	-0.0650142	-0.0299306
ITNCoverageInitial:GEIR	0.0164508	0.0119289	0.0144517	-0.00856285	-0.0102663	-0.00838626	-0.013813	-0.015851	-0.0122477	0.0124458	0.0151783	-0.0118417	-0.00714562	-0.0130472	-0.0117591	-0.010856	-0.0121478	-0.018607	0.0175078	-0.00776575	-0.0136711		0.0257333	0.0222824	0.0189129	0.0195289
ITNCoverageTarget:MSATcoverage	6.76617e-06			1.16113e-05			1.06541e-05			3.66162e-06	-2.07289e-06		7.54384e-06	-5.29673e-06		8.98383e-06	-6.74867e-06		5.56908e-06	1.09764e-05	9.94419e-06		3.75307e-06	4.51096e-06	1.79828e-06	5.16687e-06
ITNCoverageTarget:pSeekOfficialCareUncomplicatedInitialCMU	-6.6712e-05	-4.55183e-05	-6.98317e-06	-7.26442e-05	-1.29978e-05	3.13204e-05	-6.97513e-05	1.57211e-06	4.48442e-05	-5.37637e-05	-1.89155e-05	-3.52604e-06	-6.22915e-05	2.13589e-05	3.90923e-05	-6.03436e-05	6.80127e-05	6.98371e-05	-6.60276e-05	-6.46607e-05	-6.42611e-05		-6.04424e-05	-6.08013e-05	-5.17669e-05	-3.80472e-05
ITNCoverageTarget:pSeekOfficialCareUncomplicatedTargetCMU	5.75992e-05	5.67183e-05	5.14347e-05	2.3278e-05	1.49307e-05	1.31028e-05	2.05858e-06	-1.85801e-05	-1.53581e-05	6.58739e-05		4.30201e-05	4.06169e-05		-3.80238e-06	2.41249e-05		-4.61298e-05	6.3734e-05	1.72489e-05	-1.17998e-05		4.8965e-05	4.43565e-05	5.16808e-05	4.5682e-05
ITNCoverageTarget:PfPR_2000_2002	-0.00349275	0.00743659	0.00757378	0.0215269	0.0392894	0.0313259	0.0254724	0.0515211	0.0371424	0.00565546	0.0045119	0.00310336	0.0221911	0.0270865	0.0186162	0.0231234	0.0324894	0.0156665	-0.00564835	0.0193342	0.0243841		-0.00694548	-0.00578378	0.0040496	-0.010174
ITNCoverageTarget:seasonalityAnnual_a	0.00226818	0.00223805	0.0023359	0.00240871	0.00277114	0.00311367	0.00159557	0.00201986	0.00266382	0.00193243	0.00212222	0.00211266	0.00172343	0.00195589	0.00209703	0.00109596	0.00152372	0.00141795	0.00204082	0.00251773	0.00172508		0.00167793	0.00194659	0.00163812	0.000885544
ITNCoverageTarget:EIR	-0.00994518	-0.00789421	-0.00776661	-0.00937423	-0.00697801	-0.0072261	-0.00822715	-0.00459816	-0.00596994	-0.0092762	-0.00911404	-0.00733753	-0.00948208	-0.00743594	-0.00592871	-0.00854647	-0.00571334	-0.00430393	-0.00963943	-0.00989097	-0.00854636		-0.00826747	-0.00875872	-0.00757214	-0.005949
ITNCoverageTarget:modelsR0068	-0.00204172	-0.00170369	-0.00226551	-0.00430608	-0.00411742	-0.00432502	-0.00405476	-0.00451499	-0.00468036	-0.00241401	-0.00278099	-0.0028018	-0.00344865	-0.00470583	-0.00430635	-0.00367615	-0.00424164	-0.00446921	-0.00210006	-0.00380742	-0.00348554		-0.00182941	-0.00156656	-0.00200207	-0.000437538
ITNCoverageTarget:modelsR0131	-0.000647582	-6.40733e-05	0.000168605	-0.00173518	-0.000865259	-2.32143e-05	-0.000927112	-0.000947606	0.000278868	-0.00219145	-0.00191343	-0.00129818	-0.00323041	-0.00379571	-0.00230159	-0.0029516	-0.00343333	-0.00249448	-0.000475366	-0.000225831	0.000897678		-0.000821714	-0.000688052	-0.00213072	-0.000509205
ITNCoverageTarget:modelsR0132	-0.000761495	-0.00012329	-0.000269737	-0.00171441	-0.000842199	-0.000340836	-0.00036388	-0.000323608	0.000720964	-0.00237811	-0.0019554	-0.00149124	-0.0033477	-0.00381296	-0.00208464	-0.00266374	-0.00304421	-0.00171046	-0.000589567	-0.00034619	0.00138796		-0.000946731	-0.00084705	-0.0023502	-0.00114192
ITNCoverageTarget:modelsR0133	-0.000772883	-7.2469e-05	-2.3098e-05	-0.00168051	-0.000562642	8.75499e-05	-0.000342578	3.08238e-06	0.00121442	-0.00286969	-0.00204242	-0.00132696	-0.0039575	-0.00369571	-0.00194371	-0.00310204	-0.00293554	-0.00134332	-0.000675375	-0.00026617	0.00150077		-0.00102413	-0.00083657	-0.00279989	-0.00107177
ITNCoverageTarget:modelsR0670	-0.000787333	-0.000271468	2.31865e-05	-0.0020232	-0.00128917	-0.0003298	-0.00113814	-0.00145122	-4.07939e-05	-0.00239182	-0.00195953	-0.00132057	-0.00371322	-0.0042582	-0.00254634	-0.00355671	-0.00399663	-0.00287199	-0.000471163	-0.000310735	0.000801941		-0.000810005	-0.000824597	-0.00234741	-0.000338346
ITNCoverageTarget:GPfPR	0.00557455	0.000923699	0.0154791	-0.0418733	-0.0436611	-0.0160583	-0.0539751	-0.0671557	-0.03101	-0.00412908	0.0102901	0.0158627	-0.0384608	-0.0233858	-0.00655415	-0.0456831	-0.0285311	-0.00759946	0.0147773	-0.0341052	-0.0511725		0.013688	0.00650766	-0.00609659	0.014413
ITNCoverageTarget:GEIR	0.0284906	0.0235856	0.0171109	0.0419476	0.0336218	0.0247948	0.0431753	0.0349869	0.0269528	0.0269846	0.0240611	0.0178	0.0395799	0.0316017	0.0217177	0.0400871	0.0294199	0.0198919	0.0249126	0.0407569	0.0433661		0.0212391	0.0246732	0.0224032	0.0149383
MSATcoverage:pSeekOfficialCareUncomplicatedInitialCMU	-2.31954e-05			-4.23618e-05			-4.32504e-05			-1.57171e-05			-4.10246e-05			-3.90788e-05			-3.52675e-07	-1.6522e-05	-2.03672e-05		3.88714e-06	-1.77082e-05	-1.47174e-05	-1.47788e-05
MSATcoverage:pSeekOfficialCareUncomplicatedTargetCMU	4.92227e-05	9.32433e-07		6.66079e-05	-4.68927e-06		6.248e-05	-1.6137e-05		3.34617e-05	-2.43401e-06		5.25836e-05	-1.30119e-05		5.0699e-05	-3.34294e-05		3.37108e-05	4.4069e-05	4.27468e-05		3.04567e-05	4.40546e-05	2.88935e-05	4.02609e-05
MSATcoverage:PfPR_2000_2002	-0.00301714	0.00107218		-0.0101149	0.00295575		-0.00928263	0.00549759		0.0105133		0.000508742	0.00544728		0.0018884	0.00503705		0.00086174	-0.0092428	-0.00930128	-0.0110448		-0.00961752	-0.00248347	0.011542
MSATcoverage:seasonalityAnnual_a	-0.00204421			-0.00204942			-0.00217878			-0.00225998	8.34258e-05		-0.00263144	0.000199958		-0.0026577	0.000373939		-0.000332324	-0.000308334	-0.000380888		-0.000328172	-0.00206592	-0.00218538	-0.00054373
MSATcoverage:EIR	-0.00413075			-0.00432905			-0.00400812			-0.00336445	-0.000502963	7.12687e-05	-0.00230842	-0.00143617	0.000343895	-0.00240882	-0.000599155	0.000326982	-0.0017816	-0.00171188	-0.00175539		-0.0018069	-0.00415113	-0.00321221
MSATcoverage:modelsR0068	-0.00132933			-0.00184162			-0.00173377			-0.00133191			-0.000859727			-0.000519182			7.60434e-05	1.00277e-05	-3.15489e-05		6.84904e-05	-0.00125122	-0.00119395	0.000565743
MSATcoverage:modelsR0131	-0.00173441			-0.00203638			-0.00200819			-0.00329853			-0.00316578			-0.00330208			0.000726491	0.000862643	0.00107511		0.000706357	-0.00162716	-0.00313425	0.000428484
MSATcoverage:modelsR0132	-0.00173988			-0.00205845			-0.0020932			-0.00372132			-0.00371054			-0.00386127			0.000742758	0.00098417	0.00118857		0.000706348	-0.00165119	-0.00354532	-0.000573625
MSATcoverage:modelsR0133	-0.00152758			-0.00189102			-0.00192162			-0.00383424			-0.00436876			-0.00436489			0.000796087	0.000981979	0.00115509		0.000779612	-0.00143265	-0.00359314	-0.000115344
MSATcoverage:modelsR0670	-0.0018363			-0.00236391			-0.00223541			-0.0034021			-0.00368836			-0.003536			0.000778244	0.000860316	0.00112073		0.000745187	-0.00173045	-0.00329532	0.000424569
MSATcoverage:GPfPR	0.00205511	-0.00200833	-0.000543246	0.00826571	-0.00492169	-0.00127947	0.00766152	-0.0071732	-0.00134709	-0.0131022	0.000120288	-0.00108796	-0.0106138	-0.00199698	-0.0033746	-0.00862855	-0.0055266	-0.00237901	0.011337	0.0102689	0.0116575		0.0118563	0.0019228	-0.0149661
MSATcoverage:GEIR	0.00775745	0.000734173	0.000268601	0.00695077	0.00206225	0.000674242	0.00624213	0.00337696	0.00077723	0.00794478	0.00182833		0.00517219	0.00758727		0.00472918	0.00925445							0.00789991	0.00755331	-0.00406556
pSeekOfficialCareUncomplicatedInitialCMU:pSeekOfficialCareUncomplicatedTargetCMU	-0.000103068	-8.14498e-05		-0.00015781	-8.9591e-05		-0.000176341	-0.000121545		-0.000124244	-7.29289e-05		-0.000214582	-6.77704e-05		-0.000230985	-2.97364e-05		-0.000143151	-0.000142056	-0.00016048		-0.000120789	-7.66192e-05	-0.000101864	-5.72775e-05
pSeekOfficialCareUncomplicatedInitialCMU:PfPR_2000_2002	-0.0411537	-0.0968699	-0.057576	-0.113695	-0.158076	-0.11429	-0.149422	-0.217264	-0.159559	-0.074326	-0.0346515	-0.018729	-0.159258	-0.0785512	-0.0657979	-0.192041	-0.0982985	-0.0872951	-0.0531455	-0.129461	-0.181786		-0.0372995	-0.0332443	-0.0547977	-0.0265216
pSeekOfficialCareUncomplicatedInitialCMU:seasonalityAnnual_a	-0.000937221	-0.0026112	-0.00441799	-0.00123759	-0.0032008	-0.0053586	-0.000663086	-0.0026782	-0.00489727	-0.00016633	-0.00326046	-0.00504462	-0.000420751	-0.00261042	-0.00469458	-0.00039981	-0.00233934	-0.00435378	-8.98886e-05	-0.0013786	-0.000928184		0.000523935	-0.000790627	4.63299e-05	0.000648231
pSeekOfficialCareUncomplicatedInitialCMU:EIR	0.00725052	-0.0129782	-0.00402858	-0.00427472	-0.0115948	-0.00427992	-0.00575019	-0.0191454	-0.00777397	-5.03984e-05	0.00863319		-0.0240913	0.00392645		-0.0249613	0.00538772		-0.00586525	-0.00606515	-0.0115642		-0.00401098	0.0015307	0.000905655	-0.00165843
pSeekOfficialCareUncomplicatedInitialCMU:modelsR0068	0.000887978	-0.000750839	-0.000781785	0.00413146	0.00215702	0.00238713	0.00549227	0.00316432	0.00305105	0.00362368	0.00177879	0.00620492	0.0066331	0.00259271	0.00668902	0.00831567	-0.00095367	0.00552622	0.00354825	0.00675856	0.00857374		0.00258462	-0.000536896	0.00272327	-0.00179836
pSeekOfficialCareUncomplicatedInitialCMU:modelsR0131	0.0106741	0.00618234	0.0060219	0.0117042	0.00730744	0.00626508	0.0131871	0.0086537	0.006956	0.0147527	0.00756108	0.00775405	0.0160731	0.0101049	0.00886782	0.0177603	0.00890186	0.0082881	0.0147761	0.0142994	0.0153122		0.0153676	0.00993098	0.0142759	0.00602343
pSeekOfficialCareUncomplicatedInitialCMU:modelsR0132	0.00960115	0.00489325	0.00575117	0.0111324	0.00590966	0.00587389	0.0134606	0.0079255	0.00732124	0.0145496	0.00630917	0.00676595	0.0172597	0.00929565	0.00717724	0.0192739	0.00876123	0.00662551	0.0136977	0.0136334	0.0153525		0.0144434	0.00908357	0.0143897	0.00686073
pSeekOfficialCareUncomplicatedInitialCMU:modelsR0133	0.00794176	0.00388754	0.00499051	0.0096957	0.00502539	0.00539182	0.011003	0.00554762	0.00573664	0.0133922	0.00623201	0.00783562	0.017183	0.00907118	0.0085022	0.017977	0.00882851	0.00699893	0.0126079	0.0120072	0.0126256		0.0135931	0.00772839	0.0132637	0.00587824
pSeekOfficialCareUncomplicatedInitialCMU:modelsR0670	0.0104872	0.00621116	0.00579088	0.012087	0.00764385	0.00635673	0.0138402	0.0099798	0.00742746	0.0148738	0.00739302	0.00802319	0.0174227	0.0106144	0.00912801	0.0187387	0.00999813	0.00874171	0.0148893	0.0144944	0.0161349		0.015568	0.00984186	0.0144767	0.0061433
pSeekOfficialCareUncomplicatedInitialCMU:GPfPR	0.0696731	0.151024	0.0502419	0.151214	0.196665	0.0911207	0.206321	0.293922	0.166049	0.116341	0.0382798	-0.00862491	0.243004	0.08294	0.0240478	0.28666	0.118805	0.0610565	0.0917736	0.159001	0.239019		0.0824953	0.0688155	0.0986704	0.0558073
pSeekOfficialCareUncomplicatedInitialCMU:GEIR	-0.0298964		0.00348066	-0.0075857		0.00666328	-0.0140775		-0.000347662	-0.0158132	-0.0327333	0.00604104	0.0231559	-0.0237126	0.00819184	0.0181429	-0.0397859	-0.00167539					-0.00575396	-0.0176669	-0.017361	-0.00969922
pSeekOfficialCareUncomplicatedTargetCMU:PfPR_2000_2002	0.00855472	0.0310047	0.0199877	0.0549541	0.0861065	0.0730375	0.0579184	0.0949658	0.080152	0.0129662	0.0298308	0.0307771	0.0429363	0.0619588	0.059137	0.0415633	0.0724039	0.0570133	0.012802	0.0735636	0.0716208		0.0124365	0.00872005	0.0140025	-0.0281954
pSeekOfficialCareUncomplicatedTargetCMU:seasonalityAnnual_a	0.00299009	0.00257629	0.0029989	0.00277926	0.00301498	0.00408252	0.00139611	0.00136397	0.00329307	0.00253714	0.00236493	0.00278984	0.00141704	0.00168675	0.00242834	0.000433158	0.000983726	0.00174358	0.00189783	0.00235609	0.0010582		0.00162974	0.00277378	0.00228113	0.00104477
pSeekOfficialCareUncomplicatedTargetCMU:EIR	-0.0166926	-0.0137736	-0.0159677	-0.0207457	-0.0186854	-0.0201088	-0.0192054	-0.0162972	-0.0185653	-0.0189891	-0.0158491	-0.015383	-0.0221683	-0.0218931	-0.0187601	-0.021173	-0.0179246	-0.0137972	-0.0165975	-0.0200768	-0.0193323		-0.0122213	-0.0122174	-0.0139796	-0.0164441
pSeekOfficialCareUncomplicatedTargetCMU:modelsR0068	-0.00876546	-0.00777401	-0.00756044	-0.0201849	-0.0179375	-0.0171573	-0.0219941	-0.0192276	-0.0192065	-0.0101337	-0.0115072	-0.0111424	-0.0182178	-0.0168652	-0.0169132	-0.0204156	-0.0123653	-0.014861	-0.00962199	-0.0219965	-0.0247551		-0.00792519	-0.00676931	-0.00807724	-0.0033502
pSeekOfficialCareUncomplicatedTargetCMU:modelsR0131	-0.00768557	-0.0060031	-0.00319248	-0.016155	-0.0126379	-0.0082339	-0.0160806	-0.0132599	-0.00823839	-0.011792	-0.0115437	-0.00761005	-0.0210284	-0.0179268	-0.013217	-0.0220554	-0.0149396	-0.0113117	-0.00790853	-0.0155383	-0.0152472		-0.007095	-0.00641185	-0.0101424	-0.00431645
pSeekOfficialCareUncomplicatedTargetCMU:modelsR0132	-0.00795544	-0.00613053	-0.00421274	-0.0168079	-0.0127894	-0.00924702	-0.0153217	-0.0119138	-0.00791205	-0.0123651	-0.0115611	-0.00827936	-0.0226149	-0.0178625	-0.0137331	-0.0223168	-0.0131933	-0.00980971	-0.00786739	-0.0160777	-0.0143355		-0.0070514	-0.00663256	-0.0106488	-0.00703254
pSeekOfficialCareUncomplicatedTargetCMU:modelsR0133	-0.0058086	-0.00396511	-0.0018503	-0.0132216	-0.00946824	-0.00591108	-0.0122204	-0.00867194	-0.00468326	-0.0114991	-0.0100769	-0.00599672	-0.0219243	-0.016313	-0.0111173	-0.0218955	-0.0129828	-0.00807289	-0.00537272	-0.0115528	-0.0101664		-0.00488061	-0.00480913	-0.00988879	-0.00537404
pSeekOfficialCareUncomplicatedTargetCMU:modelsR0670	-0.00822541	-0.00684076	-0.00376879	-0.0174087	-0.0141272	-0.00925673	-0.017081	-0.0150801	-0.00929169	-0.0126311	-0.0121009	-0.00809423	-0.0231409	-0.0189754	-0.0140793	-0.0237853	-0.015658	-0.0119202	-0.00860854	-0.0167485	-0.0163128		-0.00770552	-0.00682529	-0.0108514	-0.00432591
pSeekOfficialCareUncomplicatedTargetCMU:GPfPR	0.0128953	-0.00447733	0.0331776	-0.0820474	-0.0990686	-0.0482043	-0.110195	-0.147569	-0.0838343	-0.000551708	-0.00775278	0.0129146	-0.0791618	-0.0764573	-0.0419065	-0.0962825	-0.106675	-0.0641178	0.0161004	-0.0993897	-0.127715		0.00969834	0.00738623	-0.0095892	0.0582901
pSeekOfficialCareUncomplicatedTargetCMU:GEIR	0.0385435	0.0358008	0.0310895	0.0775392	0.0768422	0.0651948	0.0858656	0.0908698	0.0758448	0.0415662	0.0396583	0.0324031	0.0758407	0.0827615	0.0610562	0.0819091	0.0870829	0.0617125	0.0419725	0.0833639	0.0945448		0.0325532	0.0282676	0.0301075	0.0272711
PfPR_2000_2002:seasonalityAnnual_a	-0.21117	0.121956	0.0856754	-0.76145	-0.120179	-0.120494	-0.809026	-0.312244	-0.0806749	-0.0958585	0.0557157		-0.292488	0.148271		-0.281796	0.525351		0.0897681	-0.4723	-0.730182		0.097541	-0.245391	-0.136192	-0.0262091
PfPR_2000_2002:EIR	4.50793	9.07017	-9.5356	32.6641	29.709	7.76159	40.8739	45.5735	18.7105	6.20997	-4.24615		39.0574	6.53512		44.5188	6.88954		10.4228	34.697	45.8133		5.78843	7.4924	2.23998	5.53287
PfPR_2000_2002:modelsR0068	0.766544	2.36553	3.70465	2.03363	3.83493	5.44856	0.230505	2.2382	3.33268	-0.116443	1.93483	6.20081	1.64175	2.2134	6.43367	0.722521	0.835447	4.56899	1.93853	3.09574	0.891114		1.86096	0.857005	-0.610807	0.574882
PfPR_2000_2002:modelsR0131	-1.19145	-0.445681	1.14359	0.591499	1.8664	3.38632	-1.06663	0.123093	1.22742	-1.12802	-2.02997	1.10118	1.76068	0.765484	2.82521	1.20444	0.245306	1.08963	-0.806061	1.16863	-1.10965		-0.855062	-1.30369	-1.59026	-1.41717
PfPR_2000_2002:modelsR0132	-1.4465	-0.812721	0.847866	0.526091	1.75891	3.37584	-1.28598	-0.195676	0.982445	-1.26517	-2.63964	0.204391	2.05744	0.648217	2.4552	1.36956	-0.335907	0.363967	-1.07507	1.07388	-1.33262		-1.13949	-1.65068	-1.73559	-0.797342
PfPR_2000_2002:modelsR0133	-1.23308	-0.781939	0.671896	0.83393	1.82222	3.14197	-0.766739	0.0722239	0.890962	-0.70944	-3.02892	-0.507906	3.28694	0.333244	1.7034	2.71742	-0.243471	-0.283788	-0.865793	1.38603	-0.799099		-0.959727	-1.40978	-1.21949	-0.78703
PfPR_2000_2002:modelsR0670	-1.17854	-0.154566	1.27498	0.698791	2.2214	3.71639	-1.13659	0.409728	1.43112	-0.958233	-1.52627	1.54371	2.28508	1.21805	3.34305	1.506	0.543859	1.59773	-0.862961	1.16205	-1.25085		-0.955683	-1.30829	-1.41691	-1.46505
PfPR_2000_2002:GPfPR	10.2233	98.061	48.5691	103.115	200.022	140.853	106.533	228.875	174.986	44.8247		39.561	233.907		70.1422	249.973		67.6884	9.23518	147.473	161.535		-19.1712	-9.48001	18.5762	29.5105
PfPR_2000_2002:GEIR	-15.0127	-31.8449	-0.763658	-43.2497	-59.7326	-28.989	-44.1041	-73.4751	-39.1188	-16.4369	-5.35046	-11.3796	-58.7307	-10.444	-10.3764	-60.2563	-8.74109	-7.80479	-15.5285	-49.9085	-53.7576		-9.55938	-14.952	-12.8728	-9.60178
seasonalityAnnual_a:EIR	0.401975	0.479395	0.478023	0.568411	0.742576	0.770256	0.606158	0.761305	0.820916	0.278274	0.425799	0.505035	0.435778	0.668237	0.746151	0.471868	0.749268	0.736323	0.489431	0.729095	0.734283		0.453203	0.351071	0.201173	0.356375
seasonalityAnnual_a:modelsR0068	0.000350796	0.00456073	0.0102816	-0.154103	-0.0991493	-0.0754444	-0.267624	-0.229194	-0.182485	0.016926	0.0386916	0.0653085	-0.0953741	-0.0248465	-0.0141367	-0.166159	-0.0231203	-0.0606756	0.00334286	-0.139921	-0.280371		0.0241989	0.0213832	0.029002	0.0350904
seasonalityAnnual_a:modelsR0131	0.0696151	0.08604	0.0960052	-0.0324051	0.038087	0.0671737	-0.0636006	0.00328139	0.0481621	0.115413	0.222003	0.172016	-0.012505	0.194014	0.151202	-0.0188677	0.236559	0.179597	0.0626225	-0.0174055	-0.054965		0.0834601	0.0696253	0.124771	0.0798219
seasonalityAnnual_a:modelsR0132	0.0249471	0.0397428	0.0499616	-0.0833122	-0.0121705	0.0206737	-0.113472	-0.0506107	-0.0007079	0.0775853	0.193357	0.141204	-0.0572063	0.181978	0.133835	-0.0596396	0.216586	0.166482	0.0172235	-0.0719666	-0.111075		0.0407832	0.0286095	0.0940385	0.0283991
seasonalityAnnual_a:modelsR0133	0.0458878	0.0611614	0.0712893	-0.0308397	0.0348206	0.06246	-0.0554186	0.00735916	0.0497232	0.0830559	0.232681	0.17561	-0.0252174	0.226892	0.189874	-0.0236644	0.274168	0.22303	0.036897	-0.0237386	-0.0521056		0.0567811	0.0452255	0.0961569	0.0487339
seasonalityAnnual_a:modelsR0670	0.0549851	0.0690823	0.0907499	-0.0565173	0.00804159	0.0558657	-0.0868936	-0.0295656	0.035956	0.0967459	0.209353	0.174945	-0.0370996	0.169778	0.144814	-0.0457636	0.218222	0.169892	0.0537574	-0.0369362	-0.070765		0.0755371	0.0581028	0.111621	0.0754658
seasonalityAnnual_a:GPfPR	-0.255904	-1.31798	-1.53672	-0.741111	-2.11659	-2.34847	-1.18971	-2.53016	-2.69349	-0.042288	-1.20823	-1.73413	-0.898378	-2.44632	-2.70531	-1.3773	-3.17106	-2.87975	-0.975882	-1.46604	-1.62553		-0.85765	-0.288696	0.174057	-0.375669
seasonalityAnnual_a:GEIR	-1.17681	-0.91132	-0.834018	-1.19332	-1.07011	-1.0915	-0.987056	-0.756914	-1.01334	-0.810532	-0.677991	-0.771044	-0.729757	-0.607461	-0.856264	-0.559306	-0.524994	-0.669222	-1.14695	-1.34255	-1.12127		-1.11277	-1.01972	-0.695114	-1.02945
EIR:modelsR0068	0.437705	0.549596	0.825876	0.793274	0.897077	1.18072	0.609274	0.771219	0.981735	0.642983	0.915763	0.743683	0.884881	0.761766	0.758127	0.715115	0.440716	0.478915	0.745032	1.12326	0.940516		0.672458	0.428293	0.477171	0.276212
EIR:modelsR0131	-0.106377	-0.238851	0.017071	0.372365	0.321926	0.56641	0.174337	0.140258	0.372948	0.240661	0.121389	0.315279	0.637491	0.375709	0.611289	0.496758	0.288029	0.393872	0.043032	0.665122	0.410185		-0.00221006	-0.15573	0.12324	-0.27774
EIR:modelsR0132	-0.0488179	-0.21673	-0.0187181	0.466072	0.410698	0.598992	0.216878	0.178924	0.340229	0.330019	0.183184	0.301824	0.778989	0.513971	0.679355	0.602411	0.323624	0.417807	0.0780038	0.7458	0.463813		0.026808	-0.132651	0.21614	-0.179186
EIR:modelsR0133	-0.0909943	-0.288362	-0.111845	0.400639	0.306136	0.473625	0.175614	0.0872879	0.223891	0.302741	0.0108997	0.242581	0.792875	0.304876	0.570797	0.634561	0.197587	0.31519	0.0309207	0.685098	0.414818		-0.0228925	-0.159697	0.190742	-0.227848
EIR:modelsR0670	-0.0705203	-0.188913	0.0527982	0.417194	0.401574	0.651759	0.213741	0.210458	0.454401	0.331445	0.216808	0.354717	0.759914	0.462242	0.668773	0.589966	0.360371	0.489729	0.0728057	0.714303	0.45582		0.0113711	-0.134332	0.213881	-0.271171
EIR:GPfPR	-20.306	-32.2559	-14.4077	-35.8407	-48.5977	-30.3753	-34.4238	-59.4717	-37.3177	-25.8731	-5.05995	-13.8615	-63.3334	-7.29757	-14.3837	-65.5198	-3.01635	-11.4077	-16.7013	-42.229	-46.7532		-9.45253	-9.70193	-21.6027	-9.50716
EIR:GEIR	68.8715	-81.1431	-3.71095	-156.726	-244.992	-193.02	-113.654	-252.689	-192.097	16.0338	72.1392	-13.0925	-285.821	-81.0499	-96.0555	-257.908	-44.5571	-62.6985	-3.14996	-189.249	-167.485		46.2775	37.7471	34.5533	56.2726
modelsR0068:GPfPR	-4.05647	-6.96157	-7.03958	-8.98529	-12.1296	-12.0254	-8.35686	-12.3602	-11.69	-1.82124	-8.13799	-10.1145	-6.00306	-9.85652	-12.0995	-5.85919	-8.60944	-10.819	-4.54765	-9.50807	-8.60883		-4.08006	-3.64666	-0.628394	-2.42832
modelsR0131:GPfPR	1.87811	-0.624581	-1.07696	-3.7964	-6.54702	-6.52431	-1.90144	-5.12142	-4.67897	3.3981	0.244793	-3.42137	-2.54761	-4.85806	-7.35149	-1.61012	-3.33502	-5.2606	2.50305	-3.50884	-0.992893		3.0266	2.24872	4.45182	2.4165
modelsR0132:GPfPR	2.01102	-0.503874	-0.646837	-4.04373	-6.92288	-6.67216	-1.18501	-4.46297	-3.71805	3.54728	0.573909	-2.7821	-2.90074	-5.11873	-7.54975	-1.10854	-2.27699	-4.42912	2.64428	-3.78429	-0.346238		3.23831	2.52231	4.68155	1.9038
modelsR0133:GPfPR	2.21262	-0.000208091	-0.18378	-3.22316	-5.76656	-5.53402	-0.544702	-3.45662	-2.66266	3.5026	2.00131	-1.51533	-3.01006	-3.40724	-5.72484	-1.30369	-0.963351	-2.68984	2.81293	-2.95108	0.382369		3.39815	2.63963	4.58252	2.13824
modelsR0670:GPfPR	1.51112	-1.20953	-1.32752	-4.52076	-7.5603	-7.31708	-2.39167	-5.98888	-5.33398	2.78032	-0.648008	-3.78175	-3.68932	-6.00311	-8.21022	-2.4999	-4.19895	-6.15598	2.29749	-4.09663	-1.35634		2.90938	1.96049	3.884	2.42692
modelsR0068:GEIR	0.554497	1.56444	0.337546	1.45195	2.53504	1.04163	2.37057	3.7805	2.38209	-0.4043	1.07699	0.482421	0.291331	2.28907	1.30267	1.04287	3.3638	2.28993	-0.779591	-0.0235618	0.876129		-0.737299	0.353441	-0.260862
modelsR0131:GEIR	0.0384932	1.89296	0.549301	0.743867	2.39028	0.819029	1.23092	3.31926	1.58789	-0.772616	1.3439	0.0591621	-0.0392611	2.42372	0.663359	0.23541	2.51434	1.20145	-1.31007	-1.02575	-0.437177		-1.36926	0.0045581	-0.731147
modelsR0132:GEIR	-0.16502	1.87287	0.792813	0.525555	2.3058	1.01971	0.759503	2.96319	1.57484	-1.04759	1.23004	0.508201	-0.367872	2.19012	1.07576	-0.3492	2.14283	1.42831	-1.40676	-1.15053	-0.875933		-1.46753	-0.125195	-1.03865
modelsR0133:GEIR	-0.157049	1.80379	0.768989	0.302837	2.05166	0.822644	0.501042	2.69044	1.33308	-0.93259	1.27569	0.102345	-0.519094	2.22384	0.611419	-0.528911	2.01841	0.952579	-1.40263	-1.40408	-1.157		-1.45128	-0.143875	-0.906689
modelsR0670:GEIR	0.106764	2.00825	0.611315	0.913081	2.58697	0.911319	1.35786	3.5091	1.67444	-0.717544	1.43462	0.116066	0.0712238	2.62488	0.861327	0.384238	2.7053	1.30643	-1.30715	-0.926612	-0.401053		-1.34466	0.0900862	-0.699532
GPfPR:GEIR	46.9195	79.6042	54.7548	46.5241	105.108	88.6678	19.716	100.94	84.65	53.7648	27.4845	48.7874	98.6194	17.3788	55.5816	87.0762	3.19187	45.4834	23.5089	65.3431	46.4382		13.2995	17.7631	51.6788	13.6406
R-Squared	0.965111	0.95057	0.926782	0.942237	0.914154	0.88331	0.927181	0.892937	0.856567	0.946709	0.873966	0.83019	0.91631	0.814624	0.770155	0.903504	0.80439	0.740522	0.970946	0.949903	0.93565		0.972724	0.9695	0.948649	0.94033
Adjusted R-Squared	0.965081	0.950529	0.926722	0.942186	0.914083	0.883214	0.927117	0.892848	0.856449	0.946662	0.873863	0.830057	0.916236	0.814473	0.769975	0.903418	0.804231	0.740319	0.97092	0.949859	0.935593		0.9727	0.969472	0.948603	0.940279
Number of zeros	0	0	0	0	0	0	0	0	0	29684	11293	8711	38966	17729	16800	40639	16918	15977	0	0	0		1	0	34909	20617
Percentage of zeros	0	0	0	0	0	0	0	0	0	17.894	6.80761	5.25113	23.4893	10.6873	10.1273	24.4979	10.1984	9.6312	0	0	0		0.000602816	0	21.0437	12.4283
Multiplication Factor, to use alongside inverse logit transformation, to re-scale predictions results for scaled and logit-transformed values, back to the burden rates as simulated by OpenMalaria	4.76609	4.6177	3.60271	4.24184	4.29834	4.01755	4.31921	3.25764	2.58857	0.0597404	0.0670628	0.0692029	0.0473692	0.0502671	0.0669875	0.047497	0.0287645	0.0246986	0.947761	0.919408	0.905185		0.951347	4.99809	0.0645069	0.0232268
Comment	Used in Figures 1-3 & Tables 1 & 2 and for Spectrum Malaria strategic planning tool																						Used in Figure 4, for validating ITN and IRS effectiveness against ITN trials & Cochrane review
aGPfPR: PfPR to the power 1/3
bGEIR: EIR to the power 1/3

## Sheet: Impact P-values
Outcome	Case incidence									Direct malaria-attributable death rate									PfPR				PfPR	Case incidence	Direct malaria-attributable death rate	Indirect malaria-related death rate
Time horizon	2016-2018 / Years 1-3			2019-2021 / Years 4-6			2023-2025 / Years 8-10			2016-2018 / Years 1-3			2019-2021 / Years 4-6			2023-2025 / Years 8-10			2016-2018 / Years 1-3	2019-2021 / Years 4-6	2023-2025 / Years 8-10		2016-2017 / Years 1-2	2016-2017 / Years 1-2	2016-2017 / Years 1-2	2016-2017 / Years 1-2
Age group	0-4y	5-14y	15-100y	0-4y	5-14y	15-100y	0-4y	5-14y	15-100y	0-4y	5-14y	15-100y	0-4y	5-14y	15-100y	0-4y	5-14y	15-100y	2-9y				2-9y	0-4y	0-4y	0-4y
Variable name	Pval2016to2018Inc0to4	Pval2016to2018Inc5to14	Pval2016to2018Inc15to99	Pval2019to2021Inc0to4	Pval2019to2021Inc5to14	Pval2019to2021Inc15to99	Pval2023to2025Inc0to4	Pval2023to2025Inc5to14	Pval2023to2025Inc15to99	Pval2016to2018IncDirDeath0to4	Pval2016to2018IncDirDeath5to14	Pval2016to2018IncDirDeath15to99	Pval2019to2021IncDirDeath0to4	Pval2019to2021IncDirDeath5to14	Pval2019to2021IncDirDeath15to99	Pval2023to2025IncDirDeath0to4	Pval2023to2025IncDirDeath5to14	Pval2023to2025IncDirDeath15to99	Pval2016to2018Prev2to9	Pval2019to2021Prev2to9	Pval2023to2025Prev2to9		Pval2016to2017Prev2to9	Pval2016to2017Inc0to4	Pval2016to2017IncDirDeath	Pval2016to2017IncIndDeath
(Intercept)	4.05719e-06	1.98832e-10	0.806637	7.43441e-14	1.53104e-46	1.4024e-17	4.29069e-07	2.29685e-36	1.5297e-13	0.283154	2.08736e-15	0.902413	6.78757e-37	1.91685e-08	3.76318e-14	5.80016e-27	0.00230885	5.67387e-06	0.757254	1.28292e-32	5.48729e-21		0.00242453	0.00617593	0.0175999	1.78094e-05
IRSCoverageInitial	0	0	0	0	0	0	0	0	0	0	0	0	0	0	0	0	0	0	0	0	0		0	0	0	0
IRSCoverageTarget	1.16159e-224	2.21566e-182	4.21826e-177	5.6093e-144	5.8721e-105	4.41597e-115	3.6413e-96	3.1794e-55	4.77185e-74	3.71496e-164	3.38645e-132	0	8.11213e-94	2.08168e-70	0	8.20463e-77	1.48688e-42	1.23235e-194	1.24188e-213	6.55934e-156	3.84415e-107		4.90723e-161	7.01325e-193	1.25668e-127	2.98628e-100
ITNCoverageInitial	8.96691e-147	0	0	8.42142e-10	4.54471e-12	1.7679e-07	0.000521215	7.3982e-05	0.0114173	7.88837e-95	0	0	0.000117466	0.0320447	1.24755e-65	0.002175	0.672138	2.43035e-137	0	2.12907e-11	8.74766e-05		0	8.41566e-308	8.22659e-192	0
ITNCoverageTarget	0	0	0	0	0	0	0	8.08927e-290	0	0	0	0	0	0	0	0	1.04192e-217	4.19233e-231	0	0	0		0	0	0	0
MSATcoverage	1.40048e-36	0.0656445	0.134741	1.50782e-21	0.0286879	0.0520516	5.64721e-14	0.0138628	0.0454493	8.39086e-07	0.000384478	0.509866	0.184236	1.62678e-14	0.0943212	0.133637	5.30627e-09	0.146939	2.83433e-61	1.74764e-31	2.83043e-24		4.36332e-65	1.19184e-41	0.000131272	6.32881e-16
pSeekOfficialCareUncomplicatedInitialCMU	9.03113e-05	1.40102e-45	0.645395	0.0288126	1.40803e-25	0.409947	0.0157295	4.53192e-51	0.0569895	0.0561973	2.27276e-30	5.65565e-15	6.19658e-28	2.2144e-05	2.46429e-05	1.40788e-24	3.48048e-07	5.55508e-12	4.41982e-30	1.6391e-20	2.35629e-38		7.354e-05	0.423675	0.102455	0.440481
pSeekOfficialCareUncomplicatedTargetCMU	0	0	0	0	0	0	0	0	0	0	0	0	0	0	0	0	0	0	0	0	0		0	0	0	0
PfPR_2000_2002	0.00979801	4.50479e-33	1.80345e-05	3.04727e-17	4.35792e-55	3.43645e-17	2.05404e-17	1.96424e-61	2.19207e-23	4.20913e-09	1.34112e-15	6.99966e-06	9.7353e-68	1.1035e-27	3.48492e-06	5.02509e-69	6.83844e-15	8.60073e-06	0.000697163	9.02072e-42	3.19934e-45		0.668003	0.877558	0.000676261	0.000106067
seasonalityAnnual_a	1.53869e-160	0	0	2.28529e-143	2.47149e-277	0	7.31402e-133	1.74043e-204	4.8411e-271	4.28961e-53	4.8032e-158	0	5.24941e-68	2.17421e-161	0	4.78652e-73	1.14334e-169	0	1.54303e-277	1.96373e-267	1.51765e-207		1.64743e-246	2.32813e-165	4.1847e-31	1.09663e-228
EIR	3.22178e-07	1.5667e-08	0.476934	9.895e-14	1.52911e-44	7.66476e-17	3.27929e-07	2.86426e-35	4.07729e-13	0.130472	3.0677e-18	0.375633	2.1474e-36	6.99427e-08	1.03576e-12	6.56725e-27	0.00265611	2.64412e-05	0.92158	1.05389e-31	9.95958e-21		0.000812477	0.00190088	0.00444903	2.31293e-06
modelsR0068	1.16692e-35	3.89747e-31	1.40572e-109	2.7407e-67	1.18048e-51	4.67541e-126	1.33538e-31	1.08726e-21	1.68069e-56	1.12745e-91	7.16188e-165	6.13205e-251	1.14104e-90	2.96249e-65	7.02573e-150	9.03152e-54	1.02864e-16	1.60966e-73	2.48767e-114	3.55125e-144	5.87297e-82		1.63601e-93	1.05174e-36	2.97523e-53	9.87137e-90
modelsR0131	0.000155901	5.44293e-28	0.0753621	5.72544e-12	0.127689	2.51282e-16	0.0386341	0.00348353	0.0141606	2.20013e-14	4.31105e-09	2.1706e-105	2.7003e-42	1.19804e-11	1.46572e-94	1.46899e-24	0.000221121	2.11664e-48	0.0204802	1.6333e-40	2.13004e-11		0.409462	5.62565e-06	0.000263895	4.23259e-63
modelsR0132	0.205486	1.96854e-23	0.0055599	8.32476e-22	0.000242117	3.03827e-19	0.000262265	0.0635976	0.0460715	5.58918e-30	8.23056e-18	2.95794e-107	3.18025e-69	4.836e-24	1.053e-110	1.1093e-40	3.22781e-07	3.14531e-51	0.000104994	1.80336e-55	6.03555e-17		0.0338026	0.00252398	1.35624e-13	8.18677e-15
modelsR0133	0.000468692	3.43389e-34	5.77624e-09	1.42313e-12	0.315773	1.52866e-08	0.030911	0.000262961	0.721295	2.27918e-23	0.000221839	4.74082e-86	4.24131e-67	3.68973e-09	2.71671e-83	1.78751e-41	0.00636469	1.98322e-37	0.0407695	3.97014e-41	6.3047e-12		0.711997	2.57729e-06	1.18401e-09	1.33121e-31
modelsR0670	0.00728702	4.4655e-23	0.317331	4.94611e-16	0.00220693	3.26451e-23	0.00403029	0.0638052	0.000188466	8.95453e-25	9.08772e-17	9.10609e-121	3.58499e-61	2.66578e-18	1.15275e-109	3.66128e-34	8.9978e-07	4.73882e-62	0.000864822	6.8513e-49	1.46945e-14		0.189501	6.64678e-05	3.18913e-10	1.01271e-62
GPfPR	3.64546e-15	2.72279e-61	1.22357e-11	2.19371e-18	1.90775e-55	1.0736e-17	3.22607e-12	2.89359e-53	4.23614e-18	3.57382e-21	8.92828e-11	4.1939e-19	6.8359e-56	0.0063667	5.39872e-10	3.04819e-48	0.865732	3.71041e-06	1.22872e-16	1.15214e-41	1.87939e-35		8.54507e-05	5.88693e-06	1.90188e-17	2.92159e-06
GEIR	8.11796e-06	1.57782e-10	0.81747	3.9247e-14	1.41938e-46	2.22605e-17	2.34003e-07	9.68227e-37	1.66718e-13	0.343325	5.16422e-16	0.946208	1.58435e-37	2.56235e-08	1.06643e-13	1.18984e-27	0.00248695	1.03836e-05	0.649284	3.33974e-33	1.0979e-21		0.00335192	0.00764137	0.0238319	2.4177e-05
I(EIR * EIR)	8.32949e-10	4.28915e-06	0.165866	3.08382e-13	4.78754e-41	1.09847e-15	2.81219e-07	3.22268e-33	1.88506e-12	0.0135577	1.22392e-22	0.0168081	6.26188e-35	6.72059e-07	1.11067e-10	2.11987e-26	0.00349135	0.000174232	0.444684	1.73801e-29	8.48339e-20		0.000118242	0.000232038	0.000106934	6.127e-08
I(GEIR * GEIR)	2.81372e-10	7.13332e-10	0.641278	7.19909e-09	1.00148e-41	1.02108e-16	0.00151087	1.58073e-29	4.83522e-12	0.00757368	3.93941e-10	0.0187486	1.24496e-26	4.91391e-07	3.41636e-15	4.77728e-17	0.0436416	1.6254e-06	0.216272	3.73397e-23	2.19014e-12		4.95396e-05	0.000495246	7.56063e-05	1.07199e-05
I(IRSCoverageInitial * IRSCoverageInitial)
I(IRSCoverageTarget * IRSCoverageTarget)
I(ITNCoverageInitial * ITNCoverageInitial)		0	0		0.000586375	0.0483686		1.20721e-21	6.76888e-35	6.16082e-259	4.34812e-27	2.22738e-86	0.0222836	7.26938e-72	1.30412e-94	2.58954e-14	1.13171e-35	2.20665e-133	0	7.76162e-05	9.62595e-18		0		0	0
I(ITNCoverageTarget * ITNCoverageTarget)	0	0	0	0	0	0	0	0	0	0	0	0	0	0	0	0	0	0	0	0	0		0	0	0	0
I(MSATcoverage * MSATcoverage)	3.26524e-32			1.39255e-09			2.71795e-08			3.64088e-22			3.72106e-08			2.81331e-05								1.32466e-42	2.45166e-25
I(pSeekOfficialCareUncomplicatedInitialCMU * pSeekOfficialCareUncomplicatedInitialCMU)
I(pSeekOfficialCareUncomplicatedTargetCMU * pSeekOfficialCareUncomplicatedTargetCMU)	0	0	0	0	0	3.29095e-284	0	2.01792e-277	2.94893e-180	4.0503e-199	1.12024e-53	6.62077e-36	6.952e-227	4.28196e-36	1.03811e-29	1.33691e-166	8.63984e-06	0.0070821	0	3.59286e-161	1.26837e-84		1.30374e-205	0	3.00626e-91	5.14519e-261
I(PfPR_2000_2002 * PfPR_2000_2002)	0.00156575	3.68786e-20	8.87952e-08	1.01173e-24	2.23918e-82	3.63704e-49	2.69239e-21	3.79287e-67	1.66182e-49	0.107959	0.00179511	3.56829e-13	5.31823e-84	8.64138e-15	6.22941e-40	1.05519e-80	4.2242e-07	2.84839e-30	0.245849	9.53162e-56	9.92128e-50		9.29267e-07	5.78411e-06	0.0218729	0.00116113
I(GPfPR * GPfPR)	6.49297e-07	5.57407e-41	0.00433131	7.30116e-24	3.36403e-55	3.10835e-10	1.49415e-25	6.50825e-72	3.54182e-17	1.47804e-13		5.78382e-07	4.63319e-67		0.0054328	4.35539e-69		0.00641448	2.23902e-14	1.93618e-54	5.49473e-65		0.00491075	0.000909356	1.36032e-07	1.23558e-06
I(seasonalityAnnual_a * seasonalityAnnual_a)	8.22033e-138	1.85083e-33	9.36323e-37	1.84783e-119	1.75461e-08	8.07884e-11	1.80393e-51	1.35249e-21	1.00839e-16	2.96299e-52	1.02198e-53	4.70585e-40	9.50357e-38	4.86261e-29	5.49054e-05	8.79152e-15	3.65634e-46	1.42849e-12	1.71752e-36	4.18631e-30	1.68032e-09		2.211e-34	9.47423e-102	2.86689e-57	2.66513e-41
IRSCoverageInitial:IRSCoverageTarget	1.40341e-09	2.08303e-17	2.59458e-14	1.9744e-09	2.37658e-17	6.80612e-15	7.72101e-12	1.21585e-24	5.95834e-23	6.86131e-05	1.52344e-17	3.05055e-24	6.81336e-07	9.60432e-22	4.00503e-15	1.50295e-08	4.48241e-31	6.7342e-30	4.66656e-11	1.32743e-08	1.72873e-11		5.8272e-16	1.00753e-14	8.63732e-05	6.65656e-06
IRSCoverageInitial:ITNCoverageInitial		0	0		9.34024e-06	0.0490351		2.6468e-79	1.1732e-124	0	3.47854e-05	6.69211e-123	0.000342618	2.00211e-230	0	1.08485e-48	8.20688e-129	0	0	1.74437e-16	2.9949e-65		0	0	0	0
IRSCoverageInitial:ITNCoverageTarget	6.31753e-06	4.7964e-22	7.81092e-19	4.97286e-10	1.6995e-35	3.1912e-29	3.65597e-21	7.1847e-66	7.40134e-61	0.000219068	1.83387e-24	5.54317e-33	4.08003e-07	3.17037e-58	2.53995e-42	4.77568e-11	4.15726e-89	3.03678e-86	5.3945e-08	1.00777e-07	4.1556e-20		2.11641e-13	6.38201e-09	0.00362816	0.000116156
IRSCoverageInitial:MSATcoverage	2.88007e-40	0.434869		4.84606e-33	0.0298648		8.00923e-23	0.000353006		7.11449e-26	0.0147823		1.74694e-20	9.38427e-07		2.17326e-17	1.24213e-15		1.11389e-17	1.84287e-13	5.58555e-10		2.42666e-17	3.17607e-40	1.25326e-34	1.91909e-39
IRSCoverageInitial:pSeekOfficialCareUncomplicatedInitialCMU	1.02513e-177	8.11503e-10	3.96813e-225	0	4.54899e-148	8.22062e-11	0	1.30277e-140	8.68038e-11	9.39647e-183	3.38583e-185	1.48257e-199	0	0.000254539	5.66629e-05	0	0.900414	8.86178e-29	3.74965e-88	0	0		6.4877e-64	1.71534e-96	2.52361e-216	2.42161e-27
IRSCoverageInitial:pSeekOfficialCareUncomplicatedTargetCMU	4.58166e-128	1.64502e-26	1.26674e-14	6.85388e-42	0.15311	5.89247e-06	0.00324018	2.60705e-37	2.41875e-49	0	4.143e-26	0.00213099	1.96763e-178	0.00113087	0.0450887	5.17674e-70	7.58573e-91	4.44892e-96	8.45506e-45	0.000571913	1.19944e-08		6.24095e-20	2.73479e-97	0	1.912e-166
IRSCoverageInitial:PfPR_2000_2002		0	0		1.20782e-190	1.9196e-165		5.98571e-90	1.51414e-72		0	3.01369e-281		7.29322e-06	0.000136974		8.4113e-21	8.10806e-08	0	6.50995e-05	3.00935e-10		0	0		0
IRSCoverageInitial:seasonalityAnnual_a	0	0	0	4.77833e-26	4.45423e-75	1.89302e-266	0.000347555	0.38617	4.62061e-83	5.77265e-171	0	0	2.33973e-09	1.68176e-49	4.73359e-132	8.90939e-46	0.00737914	2.11625e-57	0	1.92992e-18	5.6662e-06		0	0	1.90208e-149	0
IRSCoverageInitial:EIR	0	2.72641e-198	1.28837e-275	0	4.87328e-253	2.3394e-261	0	1.06696e-183	1.63449e-200	0	0	0	0	0	6.8535e-288	0	7.91328e-215	2.5751e-172	0	0	0		0	0	0	3.38454e-247
IRSCoverageInitial:modelsR0068	5.62826e-119	1.15242e-267	0	3.41524e-108	2.52671e-147	2.64671e-196	3.40827e-55	7.77333e-104	8.01947e-130	5.12742e-137	2.35375e-158	3.769e-289	4.28042e-95	4.19527e-73	2.20641e-119	4.74822e-73	1.16552e-51	5.09747e-60	7.16709e-191	6.42474e-71	3.51243e-24		1.55806e-212	9.61454e-179	1.66138e-142	1.42917e-47
IRSCoverageInitial:modelsR0131	1.12707e-31	4.07432e-92	2.59654e-191	1.03578e-06	1.2529e-09	0.0247523	0.00659499	2.48374e-19	0.705114	1.40154e-36	1.57553e-15	9.97104e-43	4.28178e-111	1.61146e-53	3.24662e-05	1.02715e-83	1.25853e-58	0.0402441	5.7128e-191	4.1485e-06	4.52336e-09		4.11228e-213	2.97666e-126	8.43956e-53	4.26776e-180
IRSCoverageInitial:modelsR0132	1.25636e-58	2.93827e-126	6.67199e-210	0.00774109	2.29261e-05	0.00582998	0.923983	5.42481e-12	0.188159	5.48038e-32	3.38602e-26	1.06005e-76	1.96602e-108	3.6927e-46	0.00321634	1.44948e-74	6.73705e-51	0.156544	5.8727e-242	6.44367e-11	1.51897e-17		1.25089e-267	1.43242e-176	5.19897e-46	3.14621e-123
IRSCoverageInitial:modelsR0133	3.89583e-47	1.59655e-150	4.65957e-267	6.20188e-07	5.49015e-06	0.000196123	0.0303107	1.10724e-12	0.00905282	6.90534e-56	8.65888e-27	8.01916e-100	7.12952e-161	8.29885e-57	0.00506596	1.25875e-114	2.5062e-54	0.724815	2.14595e-237	2.32316e-05	1.10708e-09		2.43019e-270	3.70689e-177	1.85418e-77	5.76062e-155
IRSCoverageInitial:modelsR0670	1.05905e-36	8.75511e-74	4.12973e-162	5.26228e-07	5.72554e-13	0.303475	0.00250451	1.13305e-25	0.355701	6.49017e-44	3.74685e-09	2.19941e-31	1.59034e-128	8.20946e-59	1.99185e-11	1.08345e-100	3.33468e-64	1.80569e-06	2.79588e-194	1.16049e-07	1.05104e-10		5.09141e-213	2.23519e-122	1.79634e-60	8.58549e-174
IRSCoverageInitial:GPfPR	6.87034e-34	0	2.09292e-176	0	0	5.34919e-102	0	0	1.27242e-80	2.96245e-53	8.79589e-10	1.75953e-12	0	3.21463e-05	1.00064e-35	0	2.27274e-37	2.72799e-32	0	5.56142e-254	1.38075e-147		0	0	7.12048e-78	1.39596e-118
IRSCoverageInitial:GEIR	0	0	0	0	0	0	0	0	0	0	0	0	0	0	0	0	0	0	0	0	0		0	0	0	0
IRSCoverageTarget:ITNCoverageInitial			2.78419e-09			0.0530996			0.365637														0.0033078			0.0170169
IRSCoverageTarget:ITNCoverageTarget	0	0	0	0	0	0	0	0	0	0	0	0	0	0	0	0	0	0	0	0	0		0	0	0	0
IRSCoverageTarget:MSATcoverage	4.49943e-06			2.68984e-05			0.000428104			0.00109393			0.000918164			0.00738644			0.0157433	0.00126328	0.0273417		0.0594706	1.58877e-05	0.00523588	0.0164459
IRSCoverageTarget:pSeekOfficialCareUncomplicatedInitialCMU	1.87906e-11	0.000465454	0.0813428	0.000694241	0.00255613	4.00149e-11	0.038341	1.04458e-05	5.26292e-14	5.03966e-07	0.545895	0.417378	0.00338923	5.17624e-08	5.65065e-14	0.125776	4.62169e-18	1.08398e-24	9.38051e-12	0.0181984	0.224533		2.46348e-12	3.10388e-12	2.34943e-09
IRSCoverageTarget:pSeekOfficialCareUncomplicatedTargetCMU	2.58751e-64	3.52014e-52	2.78418e-45	1.88368e-06	0.0409681	0.0369178	0.556909	2.44916e-06	1.70298e-05	2.77287e-72		9.72481e-22	7.05382e-14		0.00599278	0.000672073		1.20297e-30	1.14848e-66	0.0158951	0.000306751		6.77181e-42	6.82662e-43	3.30539e-48	7.50121e-53
IRSCoverageTarget:PfPR_2000_2002	0.636657	1.31225e-10	1.0066e-09	2.06673e-31	2.95818e-67	1.00529e-48	8.86628e-34	3.42211e-76	6.37421e-49	0.000234583	1.45165e-05	6.04575e-49	1.66041e-31	3.92323e-30	3.46442e-41	1.00999e-25	4.34518e-32	1.53313e-21	0.362512	1.95028e-26	3.04968e-30		0.012792	0.165987	0.0271014	5.74461e-07
IRSCoverageTarget:seasonalityAnnual_a	3.31064e-168	1.24273e-155	5.08971e-175	1.16773e-137	7.16065e-144	6.77801e-179	5.89271e-69	1.00585e-74	3.64969e-111	2.11817e-111	2.52519e-115	9.50881e-115	5.20986e-83	3.22393e-73	1.04797e-93	5.73297e-39	5.70595e-41	7.86935e-44	6.82838e-130	6.88064e-136	1.05388e-71		2.31302e-84	3.36297e-132	9.34487e-83	4.0842e-44
IRSCoverageTarget:EIR	1.83708e-57	7.10712e-35	1.50187e-36	1.56928e-19	9.36069e-09	6.63068e-10	2.83587e-10	0.0208092	0.000470104	3.77068e-54	8.374e-33	7.06864e-25	7.46892e-16	1.85e-07	1.28162e-29	1.38252e-13	0.0021466	1.46354e-13	1.76402e-53	1.62714e-19	2.77384e-10		7.8337e-48	6.0691e-56	2.08162e-49	5.02283e-33
IRSCoverageTarget:modelsR0068	5.43152e-09	5.1265e-07	2.67316e-10	3.91329e-20	6.02013e-16	9.50808e-19	9.06131e-14	2.56541e-12	7.44947e-14	5.00605e-11	1.9276e-15	6.50171e-16	5.86451e-11	1.37266e-16	2.07633e-16	1.81139e-11	3.65144e-10	4.27896e-15	1.8116e-10	3.07737e-15	4.49902e-09		2.6189e-09	3.12931e-07	3.82219e-08	0.178384
IRSCoverageTarget:modelsR0131	0.167819	0.396518	0.0688274	0.00965282	0.985293	0.150326	0.647412	0.737045	0.0284063	1.91485e-06	0.000127211	0.00385202	3.1334e-07	2.93219e-08	0.0103731	1.79978e-06	0.000767982	0.00112204	0.241576	0.613765	0.000956823		0.00625061	0.0427615	7.12822e-08	0.60905
IRSCoverageTarget:modelsR0132	0.198973	0.389545	0.538864	0.0143687	0.744935	0.270622	0.509354	0.147471	0.00154572	1.31856e-09	4.67216e-05	0.00118343	2.00885e-07	1.15114e-06	0.0134138	6.27298e-05	0.00370172	0.136301	0.317213	0.340935	9.62465e-06		0.0157671	0.0445244	6.66489e-11	0.00488556
IRSCoverageTarget:modelsR0133	0.13392	0.281593	0.120963	0.0483815	0.299335	0.0361957	0.439158	0.0570852	8.08822e-05	1.50323e-11	8.15019e-05	0.00277504	2.0818e-09	7.14227e-08	0.0163705	2.01357e-05	0.0166656	0.390217	0.115394	0.190573	2.43396e-05		0.00309508	0.0474302	5.30068e-12	0.0157414
IRSCoverageTarget:modelsR0670	0.10009	0.612934	0.101019	0.00280576	0.538759	0.330138	0.333007	0.720083	0.088173	6.11846e-10	5.98289e-05	0.00239421	2.38267e-08	3.65022e-09	8.78988e-05	8.92519e-08	4.63884e-05	8.09741e-05	0.308968	0.512372	0.00120912		0.0159337	0.0243503	5.37068e-11	0.652355
IRSCoverageTarget:GPfPR	0.0521175	0.69756	2.17456e-11	8.08655e-32	1.50003e-26	8.62657e-05	3.83961e-40	4.86274e-42	1.77945e-11	0.751768	0.000190655		4.10648e-29	1.41702e-07		1.10179e-27	2.75682e-07		3.75483e-08	1.09857e-20	1.03097e-32		2.07602e-08	0.00869552	0.974181	1.11583e-14
IRSCoverageTarget:GEIR	2.00481e-101	1.69625e-62	3.50499e-33	2.98273e-89	5.03837e-41	5.31549e-22	3.43855e-67	1.15639e-27	7.74819e-17	7.47723e-87	2.01716e-44	6.16791e-17	1.21145e-69	1.45262e-29	8.62307e-24	4.84968e-64	1.37287e-17	6.2077e-19	5.03347e-76	2.39785e-74	1.32898e-59		1.02513e-66	5.47012e-95	1.36112e-78	1.08987e-35
ITNCoverageInitial:ITNCoverageTarget		2.30759e-36	1.75806e-36		0.0126634	0.000130371		0.00585681	0.0340763										1.45101e-35	0.0333476	0.0076887		1.366e-14			9.55109e-11
ITNCoverageInitial:MSATcoverage
ITNCoverageInitial:pSeekOfficialCareUncomplicatedInitialCMU	4.74864e-286	0	0	3.34163e-10	7.89186e-29	1.92725e-27	2.79602e-14	6.14717e-20	5.05934e-23	1.82288e-82	0	0	2.71344e-06	5.00734e-48	2.65778e-29	1.61903e-11	2.32093e-17	5.09975e-19	0	6.76167e-12	4.31559e-16		0	5.64209e-273	4.32398e-65	0
ITNCoverageInitial:pSeekOfficialCareUncomplicatedTargetCMU	5.99048e-131	1.77912e-190	6.6337e-164	0.00981197	1.72071e-09	7.92277e-09	0.379214	0.450747	0.907069			1.82708e-72			2.07171e-06			0.118447	0	2.98493e-13	0.278125		2.3585e-282	4.20971e-81		8.51206e-37
ITNCoverageInitial:PfPR_2000_2002	0	0	0	5.85037e-58	7.54228e-80	3.05358e-53	0.268363	0.963807	9.61877e-06	0	3.9529e-308	0	6.2e-11	1.72391e-06	7.32405e-92	0.0144009	3.08309e-33	6.1919e-231	0	2.45447e-103	0.361038		0	0	0	0
ITNCoverageInitial:seasonalityAnnual_a	0	0	0	2.01464e-48	1.24054e-18	2.23623e-07	2.39471e-22	2.47149e-13	1.15861e-14	1.74932e-85	0	0	5.61614e-31	0.0421193	1.23576e-11	2.55219e-15	0.00550621	1.82501e-07	0	3.1136e-41	1.18677e-21		0	0	8.91323e-118	0
ITNCoverageInitial:EIR	9.15401e-89	1.40414e-64	3.63681e-187	2.6156e-14	3.67048e-13	1.61053e-11	8.428e-05	0.201966	0.488584	2.18301e-11	4.34011e-282		0.000283095	0.120387		0.690859	0.00071678		3.26675e-13	9.14915e-24	0.0682716		6.25112e-78	3.32241e-81	1.04879e-44	1.35197e-211
ITNCoverageInitial:modelsR0068	1.32851e-28	1.50093e-47	3.16562e-38	8.84157e-54	5.69391e-26	4.67902e-34	1.38252e-48	1.92225e-36	1.06327e-43	6.88702e-27	0.332098	1.44377e-22	3.62289e-12	7.58248e-41	7.29114e-32	2.51417e-16	2.37488e-22	3.78339e-33	8.28104e-14	7.55983e-67	1.91259e-57		1.48949e-28	3.27519e-53	7.74181e-51	6.0873e-19
ITNCoverageInitial:modelsR0131	0	0	0	7.43866e-127	4.72797e-106	8.22151e-122	2.7191e-42	1.64021e-39	5.21629e-42	2.15591e-114	4.90984e-202	6.67944e-223	1.25584e-45	2.53397e-67	8.87552e-95	2.25143e-19	3.85883e-23	8.46879e-43	0	1.17896e-178	8.09724e-54		0	0	4.01219e-102	1.32734e-304
ITNCoverageInitial:modelsR0132	0	0	0	1.26882e-159	8.11403e-125	6.02364e-162	2.37957e-44	7.84079e-38	5.09486e-42	1.57489e-168	1.66271e-257	0	1.73232e-59	1.4308e-72	1.57743e-118	5.56881e-22	2.72073e-21	3.75115e-30	0	7.62537e-216	1.82975e-55		0	0	2.48461e-157	0
ITNCoverageInitial:modelsR0133	0	0	0	3.44135e-152	5.55396e-127	5.3858e-163	1.20114e-39	2.72961e-36	1.48422e-40	2.85869e-167	2.02251e-280	0	5.85166e-60	2.7291e-74	2.56591e-125	1.68634e-18	1.41912e-21	1.43367e-32	0	1.25473e-212	5.47421e-51		0	0	7.77789e-157	0
ITNCoverageInitial:modelsR0670	0	0	0	2.85043e-124	1.41591e-104	4.38695e-119	4.59202e-39	1.73912e-39	1.81464e-39	1.35884e-101	6.06151e-175	5.97732e-188	8.35258e-41	1.75361e-72	1.11869e-88	1.29252e-18	7.42727e-27	1.35041e-41	0	7.08448e-173	4.58471e-49		0	0	1.22591e-91	9.82432e-301
ITNCoverageInitial:GPfPR	0	0	2.08673e-55	1.37692e-28	3.00035e-24	3.52045e-18	2.15692e-09	2.73824e-22	2.44499e-42	0	1.51665e-91	3.80052e-33	0.0178714	2.46813e-67	0	5.43386e-21	2.56157e-88	0	0	6.46518e-75	4.35435e-14		0	0	0	5.50558e-97
ITNCoverageInitial:GEIR	4.53852e-95	1.24532e-47	6.70985e-73	2.74249e-14	1.44268e-17	1.06027e-13	3.6096e-27	3.13361e-28	1.44182e-20	1.58108e-47	1.77433e-58	7.91962e-148	1.61885e-09	5.15086e-24	1.73588e-84	3.39761e-17	7.78667e-18	3.9941e-184	8.44685e-103	2.36164e-11	2.87709e-24		4.81632e-235	1.73531e-200	5.28931e-123	1.69769e-161
ITNCoverageTarget:MSATcoverage	2.60591e-05			3.44265e-07			3.89442e-05			0.0351736	0.276319		0.00164697	0.0425477		0.00056275	0.0181647		0.000707243	3.04558e-06	0.000257885		0.0181074	0.00247191	0.267297	0.000392887
ITNCoverageTarget:pSeekOfficialCareUncomplicatedInitialCMU	1.79864e-73	5.5637e-33	0.0590695	3.21323e-44	0.0195046	1.94225e-09	4.93841e-32	0.813186	1.83038e-13	1.08602e-41	1.38734e-05	0.394982	6.03499e-30	0.00034639	9.35456e-13	3.91889e-24	2.15216e-25	4.36255e-33	5.08268e-69	2.55239e-33	5.17184e-25		3.29183e-62	3.47967e-71	2.49745e-44	3.41275e-30
ITNCoverageTarget:pSeekOfficialCareUncomplicatedTargetCMU	1.27802e-279	1.12934e-253	5.56644e-221	1.64976e-24	8.64802e-10	9.47502e-09	0.4267	1.73045e-10	8.30294e-09	0		3.46525e-124	2.32247e-64		0.112408	2.03334e-20		4.02611e-73	0	2.22308e-13	1.45037e-05		3.52272e-208	3.91358e-194	2.38635e-222	5.49717e-215
ITNCoverageTarget:PfPR_2000_2002	0.00011285	1.91487e-15	8.60374e-17	2.35252e-63	9.32672e-181	2.33685e-131	1.85076e-68	5.99162e-217	2.16618e-135	7.20297e-09	2.50487e-05	0.00233754	6.98915e-61	6.57542e-76	1.93443e-43	4.04053e-56	7.28184e-91	8.36966e-28	1.00107e-09	2.11544e-48	3.80976e-57		7.3344e-15	5.12635e-12	8.87106e-06	2.24657e-35
ITNCoverageTarget:seasonalityAnnual_a	0	0	0	1.54651e-231	8.39046e-268	0	4.61809e-80	4.69782e-101	3.87226e-207	1.48882e-255	7.18601e-257	2.36815e-280	2.5034e-108	2.49614e-117	1.6135e-159	2.5401e-38	1.74716e-60	1.26918e-65	0	2.72656e-237	1.17741e-84		3.53886e-231	0	1.14178e-211	6.48598e-78
ITNCoverageTarget:EIR	2.42878e-238	2.23479e-141	1.17658e-144	5.73423e-107	6.94189e-53	4.22478e-64	1.5623e-64	3.20549e-17	5.52779e-33	2.70522e-178	6.44109e-144	1.84822e-103	5.26604e-99	3.30077e-52	6.80651e-40	1.01938e-68	1.24497e-26	1.91173e-19	1.22341e-214	1.20917e-111	4.02907e-63		7.7131e-170	1.03547e-215	3.6056e-137	3.04751e-105
ITNCoverageTarget:modelsR0068	2.35078e-33	2.78262e-22	3.28446e-40	7.8996e-72	7.21375e-58	3.80133e-72	7.49852e-50	5.61037e-49	3.03302e-62	1.34099e-39	1.2944e-43	1.36397e-48	2.19811e-42	1.97949e-65	3.77865e-65	7.62908e-41	5.16618e-45	4.80384e-62	9.24195e-34	3.4266e-53	5.98562e-34		8.74686e-28	2.09266e-23	1.11045e-31	0.00441048
ITNCoverageTarget:modelsR0131	0.00021661	0.723493	0.33838	2.55923e-12	0.00109037	0.925539	0.00100318	0.00277128	0.336273	5.05549e-31	2.624e-20	4.77089e-11	3.22726e-35	1.14471e-40	1.05241e-18	2.19375e-25	2.39909e-28	2.43827e-19	0.00789268	0.377479	0.00243347		1.9834e-06	2.21035e-05	1.41385e-33	0.00132553
ITNCoverageTarget:modelsR0132	1.30835e-05	0.495097	0.124813	4.17948e-12	0.00144331	0.1691	0.195695	0.305847	0.0127305	2.238e-36	3.20079e-21	3.67224e-14	7.57283e-38	3.43929e-41	1.10727e-15	4.66038e-21	1.0022e-22	6.4504e-10	0.000960454	0.175163	2.63886e-06		4.015e-08	1.65917e-07	1.22038e-40	5.41664e-13
ITNCoverageTarget:modelsR0133	1.20597e-05	0.69158	0.896545	1.80224e-11	0.0352416	0.726761	0.228157	0.992301	3.30609e-05	4.35045e-51	1.50127e-22	2.63046e-11	4.12943e-51	5.1775e-38	1.43964e-13	2.03663e-27	7.95282e-21	1.5798e-06	0.000182638	0.302423	5.04884e-07		4.21861e-09	3.15654e-07	9.45709e-56	2.10191e-11
ITNCoverageTarget:modelsR0670	6.41179e-06	0.132563	0.8949	2.62196e-16	1.04612e-06	0.18277	5.07471e-05	4.2714e-06	0.887759	7.23894e-37	2.35557e-21	1.89143e-11	2.86112e-46	4.70389e-51	1.11086e-22	2.45812e-36	4.70941e-38	2.83629e-25	0.00823892	0.223035	0.00657905		2.55927e-06	3.36563e-07	1.20255e-40	0.0323164
ITNCoverageTarget:GPfPR	1.26016e-05	0.484224	1.89211e-33	1.41682e-118	5.86448e-113	7.60339e-19	9.28149e-152	1.76895e-185	1.16028e-48	0.00275627	9.71316e-12	2.97776e-28	7.58101e-91	1.57697e-29	0.000563148	4.06559e-108	2.58155e-36	0.000171728	9.92457e-30	1.41315e-74	5.57957e-124		1.74548e-27	3.72872e-08	2.13849e-06	1.22998e-35
ITNCoverageTarget:GEIR	0	7.4949e-275	3.71418e-154	0	3.50603e-261	1.36949e-162	0	1.43153e-198	3.05415e-141	0	3.99535e-219	3.53258e-133	0	3.70363e-201	5.70702e-114	0	2.27555e-146	5.99371e-85	0	0	0		3.78409e-245	0	1.57891e-261	5.3291e-145
MSATcoverage:pSeekOfficialCareUncomplicatedInitialCMU	2.84658e-10			4.10473e-16			2.76505e-13			7.64223e-05			7.01299e-14			5.26929e-11			0.92453	0.00191429	0.000947307		0.279632	2.01466e-07	7.13568e-05	5.97815e-07
MSATcoverage:pSeekOfficialCareUncomplicatedTargetCMU	5.39759e-205	0.575299		1.68373e-187	0.0540826		2.28339e-128	2.9509e-08		1.77036e-82	0.201152		1.55159e-106	6.28977e-07		2.7502e-84	1.28926e-31		2.74647e-93	2.76471e-78	1.44e-55		6.7254e-82	1.53477e-191	5.39734e-71	1.4476e-167
MSATcoverage:PfPR_2000_2002	0.000853776	0.0424373		2.8819e-15	0.000131215		1.84994e-10	2.6896e-09		5.75309e-27		0.390722	5.31184e-05		0.0158577	0.00058443		0.300996	4.23243e-64	1.21662e-32	2.80365e-34		4.14723e-74	0.00304435	1.00963e-36
MSATcoverage:seasonalityAnnual_a	0			2.44151e-168			1.80926e-147			0	0.162521		2.34042e-249	0.0146604		9.44224e-216	3.01451e-05		3.17412e-10	4.48218e-05	1.3216e-05		1.26021e-10	0	0	1.62175e-36
MSATcoverage:EIR	9.06367e-43			3.35858e-24			1.40278e-16			4.90499e-25	0.0170077	0.618085	2.69511e-07	6.75192e-07	0.0685364	7.86178e-07	0.0581092	0.10367	7.60655e-30	2.43076e-14	1.40717e-11		9.63332e-33	5.10203e-50	3.65352e-26
MSATcoverage:modelsR0068	4.64088e-15			1.74582e-14			2.16242e-10			3.68233e-13			0.000668341			0.058683			0.660338	0.967677	0.912275		0.681918	1.68655e-15	2.84157e-12	0.000219003
MSATcoverage:modelsR0131	3.94028e-23			2.12018e-16			1.03825e-12			4.90773e-68			6.82845e-34			2.35613e-31			4.51207e-05	0.000705563	0.000264115		4.0033e-05	1.10211e-23	1.45381e-70	0.00511536
MSATcoverage:modelsR0132	2.33424e-23			8.67584e-17			9.87224e-14			2.03809e-86			4.29915e-46			2.07545e-42			2.92361e-05	0.000107762	5.31588e-05		3.86266e-05	1.94897e-24	4.15259e-90	0.000178257
MSATcoverage:modelsR0133	5.20126e-18			3.95089e-14			1.38886e-11			1.06656e-89			7.1106e-62			1.39261e-52			8.86947e-06	0.000126878	9.79588e-05		6.62069e-06	2.01462e-18	1.45788e-90	0.45105
MSATcoverage:modelsR0670	6.78701e-26			1.08616e-21			1.74432e-15			9.9107e-73			1.12164e-45			6.19651e-36			1.17775e-05	0.000706185	0.000137309		1.3961e-05	9.66402e-27	2.58839e-78	0.00553487
MSATcoverage:GPfPR	0.10749	0.000803708	0.256395	4.8193e-06	1.96917e-08	0.0580596	0.000193306	7.65298e-12	0.0874498	2.17907e-21	0.874855	0.287722	2.40731e-08	0.0566046	0.012535	2.99195e-05	1.41585e-06	0.0981575	1.53313e-27	5.64656e-12	1.40454e-11		5.22407e-32	0.104008	2.86781e-31
MSATcoverage:GEIR	1.51296e-33	0.00832546	0.29811	2.16919e-14	4.04939e-07	0.0640497	1.59265e-09	3.92933e-12	0.0675042	2.59752e-30	4.02745e-05		6.54662e-08	2.02491e-35		5.46784e-06	1.30216e-43							3.49422e-40	1.93565e-31	0
pSeekOfficialCareUncomplicatedInitialCMU:pSeekOfficialCareUncomplicatedTargetCMU	1.88089e-172	1.42593e-101		2.86355e-201	2.79265e-58		1.74084e-194	1.65564e-74		5.07953e-214	5.69736e-63		0	7.33695e-30		0	5.26921e-06		0	1.27936e-153	1.6484e-146		4.91859e-242	7.21178e-112	5.18613e-166	3.43432e-66
pSeekOfficialCareUncomplicatedInitialCMU:PfPR_2000_2002	9.03504e-20	1.27735e-290	1.06606e-36	1.68284e-70	0	6.47565e-71	1.58496e-93	0	1.55992e-100	3.15655e-52	1.13715e-23	1.63185e-12	2.29213e-123	1.12224e-61	1.142e-78	2.32888e-151	4.03577e-80	4.08141e-121	2.98878e-91	2.38984e-260	0		6.5022e-17	2.09999e-15	2.63982e-33	7.2102e-11
pSeekOfficialCareUncomplicatedInitialCMU:seasonalityAnnual_a	1.85275e-11	1.71235e-75	9.85466e-217	3.72332e-10	1.41869e-53	6.03375e-161	0.00315249	3.9679e-27	1.85261e-99	0.269861	9.48803e-89	2.909e-230	0.0429312	1.95668e-31	1.60508e-115	0.0767209	1.22697e-21	3.21047e-88	0.52158	6.28443e-12	6.36074e-05		0.000142679	9.63647e-10	0.741722	2.77615e-07
pSeekOfficialCareUncomplicatedInitialCMU:EIR	1.63932e-05	1.18516e-73	0.0173504	0.0727338	1.38233e-28	0.0731111	0.0337525	5.91446e-53	0.00530401	0.977884	1.58426e-13		7.25659e-22	0.0143909		5.08958e-20	0.00214151		9.79309e-17	1.88557e-09	4.2887e-23		0.0157701	0.326255	0.5932	0.276226
pSeekOfficialCareUncomplicatedInitialCMU:modelsR0068	0.0205193	0.0571386	0.0426049	2.68076e-14	0.000187101	1.13647e-05	5.55433e-19	4.55804e-06	1.54773e-06	2.15373e-18	7.74543e-05	4.41618e-47	3.48158e-31	2.66918e-05	6.01596e-32	6.28964e-41	0.157865	6.69104e-20	9.25392e-20	8.6744e-34	2.96495e-40		8.41733e-12	0.130507	1.77661e-12	1.68094e-07
pSeekOfficialCareUncomplicatedInitialCMU:modelsR0131	4.56995e-137	1.7232e-44	2.02819e-44	4.65967e-83	1.19952e-29	6.05188e-25	1.35379e-81	4.01336e-29	1.03438e-22	1.05102e-222	1.32768e-50	1.98359e-58	5.4051e-140	3.88701e-48	2.90634e-44	1.20877e-144	7.84195e-32	1.54901e-34	1.9292e-250	5.22306e-116	1.22815e-99		1.50947e-288	3.49542e-138	1.368e-239	2.14363e-56
pSeekOfficialCareUncomplicatedInitialCMU:modelsR0132	1.56421e-115	1.36216e-29	3.51811e-42	3.66067e-78	1.08469e-20	6.42378e-23	3.89601e-88	1.27473e-25	6.86267e-26	5.89399e-225	5.46429e-37	1.90946e-46	3.36266e-167	2.05391e-42	1.41299e-30	2.12545e-176	6.22731e-32	2.0557e-23	3.54539e-224	8.27378e-110	4.28893e-104		4.91514e-265	2.21212e-120	1.15402e-252	2.6717e-75
pSeekOfficialCareUncomplicatedInitialCMU:modelsR0133	2.88247e-82	6.57163e-20	3.33854e-33	1.14419e-61	6.88633e-16	3.67638e-20	1.93484e-61	9.03684e-14	5.24805e-17	3.10737e-197	3.3065e-37	1.35908e-63	3.82133e-171	1.10142e-41	1.62554e-43	8.77259e-159	2.33738e-33	1.01345e-26	4.8215e-197	1.26423e-88	1.62158e-73		8.10197e-243	1.43802e-90	3.96573e-222	1.11186e-57
pSeekOfficialCareUncomplicatedInitialCMU:modelsR0670	2.19402e-128	1.6663e-43	5.30223e-40	8.63851e-86	2.67788e-31	6.75518e-25	5.58951e-87	5.33179e-37	6.24342e-25	1.86312e-219	4.14536e-47	1.45255e-60	4.12303e-159	1.90042e-51	2.07009e-45	6.94328e-156	1.31769e-38	4.17844e-37	3.5282e-246	2.22793e-115	6.35576e-107		4.51673e-287	1.14804e-131	8.18978e-239	8.88834e-57
pSeekOfficialCareUncomplicatedInitialCMU:GPfPR	8.8737e-20	9.75923e-186	6.83259e-11	3.11631e-44	1.07039e-147	4.89421e-17	6.82072e-63	2.08918e-229	3.68886e-39	6.32848e-45	5.86457e-15	0.00904136	1.1916e-100	6.17232e-35	3.57557e-08	3.27078e-118	1.24757e-58	1.8508e-39	1.39269e-71	3.92885e-104	3.51714e-174		9.59682e-28	2.91745e-22	1.8313e-37	5.4238e-16
pSeekOfficialCareUncomplicatedInitialCMU:GEIR	2.00668e-23		0.248914	0.0738456		0.117589	0.00352746		0.944246	1.04722e-06	1.05956e-36	3.82035e-06	2.1531e-07	2.31264e-11	2.0924e-06	0.000185016	1.15607e-24	0.361903					0.0520699	2.08715e-10	9.02136e-09	0.000264454
pSeekOfficialCareUncomplicatedTargetCMU:PfPR_2000_2002	3.28167e-21	7.78106e-240	2.68997e-107	0	0	0	0	0	0	3.99095e-40	2.21596e-170	1.45669e-200	5.52463e-222	0	0	1.15824e-176	0	0	1.47173e-43	0	0		4.69051e-44	2.42405e-25	3.36032e-53	2.34352e-258
pSeekOfficialCareUncomplicatedTargetCMU:seasonalityAnnual_a	0	0	0	3.60122e-307	0	0	9.77092e-62	4.13597e-47	0	0	0	0	7.11086e-74	8.90451e-88	8.09397e-222	3.11168e-07	3.20651e-26	3.15022e-102	3.44516e-275	4.13324e-208	5.57095e-33		3.27486e-218	0	0	1.22149e-107
pSeekOfficialCareUncomplicatedTargetCMU:EIR	0	0	0	0	0	0	0	7.23319e-196	1.38014e-303	0	0	0	0	0	0	0	3.36442e-245	1.99698e-184	0	0	0		0	0	0	0
pSeekOfficialCareUncomplicatedTargetCMU:modelsR0068	0	0	0	0	0	0	0	0	0	0	0	0	0	0	0	0	0	0	0	0	0		0	0	0	3.18816e-105
pSeekOfficialCareUncomplicatedTargetCMU:modelsR0131	0	3.92076e-240	3.86181e-74	0	0	9.9292e-243	0	0	5.84773e-179	0	0	0	0	0	0	0	0	0	0	0	0		0	0	0	1.02404e-162
pSeekOfficialCareUncomplicatedTargetCMU:modelsR0132	0	2.19977e-251	4.0487e-128	0	0	1.3063e-306	0	0	5.91575e-166	0	0	0	0	0	0	0	0	5.25731e-277	0	0	0		0	0	0	0
pSeekOfficialCareUncomplicatedTargetCMU:modelsR0133	1.74164e-236	2.59663e-104	9.96099e-26	0	6.07742e-274	1.51798e-124	0	6.64672e-162	2.02942e-58	0	0	1.41009e-201	0	0	0	0	0	4.15627e-185	3.48944e-194	0	5.02409e-253		4.14498e-172	1.84661e-189	0	1.64991e-246
pSeekOfficialCareUncomplicatedTargetCMU:modelsR0670	0	0	3.77285e-103	0	0	8.49312e-308	0	0	2.66498e-228	0	0	0	0	0	0	0	0	0	0	0	0		0	0	0	1.56222e-164
pSeekOfficialCareUncomplicatedTargetCMU:GPfPR	5.79119e-24	0.000701577	2.695e-153	0	0	1.56812e-162	0	0	0	0.6893	2.91444e-07	4.70791e-20	0	1.55947e-296	2.89804e-112	0	0	1.71837e-229	6.10851e-35	0	0		1.43752e-14	4.29319e-10	9.25547e-14	0
pSeekOfficialCareUncomplicatedTargetCMU:GEIR	0	0	0	0	0	0	0	0	0	0	0	0	0	0	0	0	0	0	0	0	0		0	0	0	0
PfPR_2000_2002:seasonalityAnnual_a	7.19605e-07	0.0046075	0.0456549	1.63746e-36	0.0563046	0.0462735	4.23131e-32	3.35353e-05	0.253121	0.0373235	0.247111		4.0675e-06	0.0247257		4.40727e-05	3.50972e-13		0.0347924	8.15568e-15	3.27971e-25		0.0203967	5.10382e-10	0.00151228	0.470232
PfPR_2000_2002:EIR	0.00210848	5.59193e-14	1.07541e-10	9.45341e-56	1.54966e-63	0.000194584	3.94653e-67	2.4608e-103	1.44562e-14	8.86192e-05	1.09747e-07		1.92031e-71	2.5497e-09		2.14906e-78	9.34622e-09		2.27475e-18	5.49983e-92	4.00961e-119		6.49037e-05	3.61678e-08	0.129462	3.02213e-05
PfPR_2000_2002:modelsR0068	1.77042e-15	3.10581e-126	0	3.0164e-50	1.5659e-154	0	0.137161	2.71968e-38	1.2158e-96	0.263264	4.43009e-67	0	2.70888e-30	3.14894e-47	0	3.61267e-06	6.29589e-07	4.92927e-205	1.70241e-87	1.33022e-108	3.5719e-08		3.97801e-85	8.14715e-22	3.12522e-10	1.25531e-28
PfPR_2000_2002:modelsR0131	5.94159e-24	0.000249766	5.95883e-22	0.000400654	1.02697e-25	8.17768e-91	1.98085e-08	0.56296	3.44915e-10	9.22688e-19	1.51123e-48	1.13172e-17	1.352e-23	5.65203e-05	4.80263e-62	2.92691e-10	0.238119	1.68069e-09	2.02788e-11	1.07118e-11	2.44767e-08		2.15275e-13	9.20759e-33	9.27688e-41	6.0215e-133
PfPR_2000_2002:modelsR0132	1.21064e-34	1.98391e-11	8.39609e-13	0.00160822	3.31912e-23	1.29141e-90	1.19203e-11	0.355746	4.79392e-07	2.83032e-23	6.84252e-81	0.109808	9.87831e-32	0.000644313	6.88923e-48	6.94296e-13	0.105995	0.0427889	2.7235e-19	3.55187e-10	1.74033e-11		1.13744e-22	1.16198e-51	2.16574e-48	1.42281e-41
PfPR_2000_2002:modelsR0133	5.50729e-23	1.23048e-09	8.89507e-08	2.40191e-06	3.69307e-22	2.74773e-70	0.000136838	0.748249	1.65895e-05	1.46255e-07	3.80248e-95	0.000167496	8.72308e-70	0.0966774	1.22911e-21	3.71896e-41	0.267219	0.134641	9.808e-12	2.48677e-14	0.000145922		6.97191e-15	3.81944e-34	3.33485e-22	4.82097e-35
PfPR_2000_2002:modelsR0670	8.39073e-25	0.190382	2.00178e-28	1.65322e-05	7.35318e-38	1.84219e-115	7.21099e-10	0.0471545	4.7673e-14	1.00465e-14	1.04105e-29	3.98794e-35	7.67136e-41	4.46704e-11	2.45796e-91	4.78172e-16	0.00716546	8.52654e-20	1.37344e-13	3.23509e-12	9.1271e-11		2.95459e-17	6.93142e-35	1.32696e-34	2.05449e-149
PfPR_2000_2002:GPfPR	0.242047	2.92914e-36	3.32991e-08	7.83379e-17	8.46226e-69	7.01236e-30	3.65789e-14	3.46537e-63	1.32241e-33	2.06264e-06		4.35165e-08	4.08997e-72		1.97157e-13	8.48466e-70		2.6405e-11	0.230589	7.57488e-41	8.87523e-37		0.0262862	0.241708	0.0348836	0.000179106
PfPR_2000_2002:GEIR	7.54761e-11	7.86997e-56	0.742019	4.95689e-40	1.45814e-90	8.0928e-19	1.54224e-32	9.31438e-96	1.33854e-24	4.22497e-11	0.000160085	2.07e-20	1.84312e-65	7.77605e-08	1.63213e-10	1.5152e-58	3.94983e-05	6.24156e-06	7.77542e-15	2.93363e-68	2.16998e-59		2.67517e-05	2.58768e-12	3.03212e-08	3.05469e-06
seasonalityAnnual_a:EIR	1.59434e-246	0	0	6.21343e-246	0	0	1.10601e-216	8.36792e-299	0	1.3637e-102	1.90289e-210	0	1.00046e-131	1.25402e-274	0	8.73846e-131	2.26191e-288	0	0	0	0		0	1.99657e-219	1.92914e-62	2.17476e-251
seasonalityAnnual_a:modelsR0068	0.948875	0.420174	0.0617354	5.6469e-88	4.64149e-33	2.52236e-22	2.83863e-202	1.5699e-118	4.63033e-90	0.00419262	1.58036e-09	1.42137e-26	1.28114e-31	0.00471072	0.08032	1.96558e-78	0.0162133	1.75874e-12	0.549825	1.5455e-68	3.13477e-201		7.42283e-06	2.45181e-05	1.4334e-07	9.19951e-13
seasonalityAnnual_a:modelsR0131	4.23673e-26	1.46301e-36	1.96061e-47	0.000511124	0.000132072	7.04354e-13	1.99766e-09	0.782944	1.04147e-05	4.27939e-59	2.58154e-180	1.85365e-120	0.202528	1.79089e-74	1.90331e-54	0.0768477	4.8201e-92	2.32141e-67	1.35069e-20	0.0705157	8.00486e-07		1.29279e-37	4.44135e-30	9.14297e-79	3.28852e-42
seasonalityAnnual_a:modelsR0132	0.000137225	4.29134e-09	3.40256e-14	2.39195e-19	0.218899	0.0261071	4.62513e-27	1.89825e-05	0.947982	5.11352e-28	7.46066e-140	7.45431e-83	4.37609e-09	6.23038e-67	1.4283e-43	1.79776e-08	7.08524e-79	7.34844e-59	0.00999586	5.22903e-14	1.04616e-23		2.82821e-10	2.41659e-06	3.81075e-46	1.11356e-06
seasonalityAnnual_a:modelsR0133	8.87787e-12	1.46977e-18	6.63806e-26	0.00119799	0.000621163	6.20513e-11	3.0627e-07	0.545177	8.2584e-06	2.98984e-30	4.53664e-191	1.11859e-120	0.011825	1.08929e-97	1.48845e-81	0.0297292	9.73681e-119	6.64306e-99	7.93307e-08	0.0157171	4.61873e-06		1.29583e-17	4.12773e-13	1.09125e-45	3.88856e-16
seasonalityAnnual_a:modelsR0670	7.65512e-17	4.10856e-24	1.7644e-42	1.42451e-09	0.420145	2.46961e-09	2.74315e-16	0.013166	0.00101118	5.79002e-42	2.77973e-160	5.4584e-124	0.000159336	2.35185e-57	6.92848e-50	1.81964e-05	1.84312e-78	3.19484e-60	1.48667e-15	0.00012635	2.20415e-10		4.69693e-31	2.12591e-21	2.86679e-63	1.20014e-37
seasonalityAnnual_a:GPfPR	8.39095e-07	6.82372e-136	3.0441e-189	7.09577e-24	2.59047e-163	1.01458e-221	6.59179e-46	2.75751e-163	4.90286e-214	0.451199	3.15852e-99	0	3.81674e-31	1.55211e-213	0	3.13402e-60	1.25648e-298	0	3.14014e-77	5.05558e-85	3.22517e-78		1.21988e-62	2.05435e-09	0.000883031	1.42628e-15
seasonalityAnnual_a:GEIR	2.96522e-301	2.7749e-189	1.77703e-150	7.11162e-156	8.36092e-123	7.0791e-130	1.69672e-83	3.08784e-44	6.99669e-83	6.14911e-124	2.62804e-73	0	5.59987e-54	2.59887e-32	5.13893e-233	1.01746e-27	8.73463e-21	8.59607e-127	2.53283e-305	1.49993e-205	3.5716e-108		5.4246e-276	2.85098e-263	3.76881e-105	0
EIR:modelsR0068	7.50963e-39	1.58674e-56	8.78027e-132	1.64257e-62	6.41545e-70	2.41812e-135	1.7568e-29	4.93979e-37	1.20611e-69	2.87896e-70	1.60923e-118	1.96287e-86	5.14155e-70	8.2909e-45	2.9203e-52	1.56504e-39	1.08919e-13	1.69082e-19	1.09117e-104	3.98864e-116	9.65044e-62		2.0768e-91	4.1478e-43	3.53092e-45	2.77658e-78
EIR:modelsR0131	0.00316573	1.29808e-10	0.637788	2.96116e-13	3.17604e-09	1.69024e-28	0.0026597	0.0308976	4.22644e-10	6.45313e-10	0.00443211	5.10658e-15	1.70723e-32	1.35175e-10	1.57328e-30	1.71745e-17	6.78706e-06	3.54943e-12	0.241163	9.21114e-37	1.47061e-11		0.950469	3.10515e-06	0.000690771	7.34872e-64
EIR:modelsR0132	0.167605	2.51627e-09	0.598896	1.34781e-20	1.15297e-14	8.10186e-33	0.000139911	0.00489392	6.42151e-09	5.98439e-18	1.20103e-05	2.09626e-14	2.08374e-49	3.43036e-19	8.75187e-39	7.27605e-26	2.5456e-07	5.13649e-14	0.0299063	1.00718e-47	6.14126e-15		0.442631	5.17045e-05	1.33352e-09	1.6939e-27
EIR:modelsR0133	0.0118445	9.6643e-15	0.00210372	5.02863e-15	1.90685e-08	2.65661e-20	0.00254985	0.180082	0.00018538	9.26595e-15	0.798869	1.79615e-09	5.09719e-49	2.03297e-07	8.63497e-27	2.25442e-27	0.00207936	2.69308e-08	0.400641	9.57378e-39	9.55754e-12		0.521195	1.8595e-06	1.64363e-07	3.8477e-40
EIR:modelsR0670	0.0458044	2.0368e-07	0.137168	7.14079e-17	4.34191e-14	1.12613e-38	0.00016965	0.000932435	7.99469e-15	3.7336e-18	2.12408e-07	2.51625e-19	2.81097e-47	7.36609e-16	1.13295e-37	5.80667e-25	9.05091e-09	1.06465e-18	0.0426806	6.21032e-44	1.75627e-14		0.744223	4.01313e-05	1.83961e-09	2.13854e-61
EIR:GPfPR	2.58762e-14	1.49461e-51	8.14042e-08	2.17694e-21	1.41165e-54	1.07819e-15	1.03988e-15	4.2388e-57	3.27824e-17	2.64527e-19	2.92402e-05	8.05982e-16	3.16158e-57	1.10967e-05	2.49372e-10	4.98445e-52	0.0968001	2.41314e-06	2.41499e-15	1.62717e-44	6.77621e-41		0.000334906	8.7642e-05	8.78388e-16	6.83382e-05
EIR:GEIR	8.5245e-06	1.63468e-12	0.811733	8.37314e-13	4.12305e-48	1.59045e-18	5.02975e-06	2.91051e-36	7.06205e-14	0.337463	4.36483e-12	0.146886	2.65731e-35	1.40589e-08	7.80396e-16	7.40009e-25	0.00435893	7.73403e-07	0.781388	2.12509e-31	4.86728e-19		0.00246801	0.00851378	0.0266498	5.84309e-05
modelsR0068:GPfPR	5.31212e-193	0	0	0	0	0	0	0	0	6.42868e-35	0	0	1.71659e-190	0	0	4.01839e-154	5.641e-289	0	3.02613e-233	0	3.00331e-304		2.846e-200	7.13953e-182	5.06417e-06	2.37497e-144
modelsR0131:GPfPR	9.37913e-36	5.99338e-05	1.1451e-12	5.22436e-71	2.00767e-181	2.13238e-204	4.11448e-15	6.57215e-79	1.78525e-78	6.2629e-97	0.167835	3.34769e-91	6.18593e-30	1.68402e-88	1.33672e-237	3.82602e-11	5.75012e-36	1.01735e-108	1.57309e-59	2.81883e-57	9.54987e-05		3.91596e-92	1.82756e-58	3.99148e-189	2.5166e-105
modelsR0132:GPfPR	2.36237e-41	0.0010885	1.66514e-05	1.55484e-81	3.73903e-206	5.18942e-217	8.1469e-07	1.93793e-61	5.10295e-51	4.529e-107	0.00104685	1.77331e-62	7.04705e-39	1.14187e-100	8.92283e-257	4.49188e-06	4.45683e-18	1.3394e-79	2.22751e-67	1.776e-67	0.169799		8.03651e-107	3.3434e-74	4.02471e-212	3.22932e-65
modelsR0133:GPfPR	5.39831e-46	0.998967	0.239887	1.37572e-48	1.14836e-132	1.10559e-138	0.0294105	9.29947e-35	4.72461e-25	1.48554e-96	3.65319e-28	2.46491e-18	1.19495e-38	1.81027e-42	1.6074e-137	2.18701e-07	0.000413936	2.78904e-28	3.57613e-70	1.31461e-38	0.145583		1.58169e-108	5.55471e-75	6.93029e-188	7.89848e-73
modelsR0670:GPfPR	3.01612e-24	3.62988e-15	7.57391e-19	4.01981e-102	5.86591e-247	3.55485e-262	1.70793e-23	8.96428e-110	1.16458e-103	5.17309e-67	0.000216341	6.94296e-114	3.28009e-62	1.57441e-137	2.0461e-303	3.02812e-25	2.06317e-57	5.6971e-152	1.17969e-51	2.92649e-79	6.82179e-08		3.35865e-87	7.28553e-46	7.95273e-148	7.90312e-107
modelsR0068:GEIR	9.566e-14	6.45349e-92	6.7015e-06	3.85176e-43	2.54005e-112	6.78469e-23	5.69788e-87	1.60411e-173	6.93145e-83	5.02291e-07	2.7669e-34	7.75935e-09	0.00862619	8.68066e-80	3.80643e-32	5.12647e-18	2.6686e-142	1.42045e-84	1.06305e-24	0.8283	3.20451e-12		1.20694e-23	3.05313e-07	0.00050676
modelsR0131:GEIR	0.655187	3.06278e-101	2.38314e-10	1.09342e-09	5.94729e-76	2.1355e-11	7.30854e-19	8.90745e-102	1.02564e-28	1.08798e-16	4.38868e-40	0.531612	0.759798	5.59629e-68	1.09432e-07	0.0916278	2.51177e-61	1.6188e-19	1.1874e-50	2.46048e-16	0.00253362		3.13409e-58	0.954479	3.84841e-17
modelsR0132:GEIR	0.0535114	1.5143e-101	3.00941e-20	1.40413e-05	1.62544e-72	4.20848e-17	3.38704e-08	1.72688e-83	1.01181e-28	8.13957e-30	3.21905e-34	6.17795e-08	0.00386187	1.88219e-56	4.10721e-18	0.0116157	1.59335e-45	2.6844e-27	1.63014e-59	1.31436e-20	9.15181e-10		1.06457e-67	0.113872	1.75264e-33
modelsR0133:GEIR	0.0785085	2.79977e-86	1.10807e-17	0.0165605	6.421e-53	8.32835e-11	0.000488598	2.7026e-63	2.00074e-19	4.11789e-22	4.58577e-34	0.292394	9.47805e-05	6.09801e-54	1.91461e-06	0.000252377	1.0875e-37	3.14236e-12	3.60781e-54	1.98777e-27	1.10183e-14		6.69152e-61	0.0818951	6.80434e-24
modelsR0670:GEIR	0.204193	2.32149e-119	4.95964e-13	1.7294e-14	4.9154e-93	2.20653e-14	1.1222e-23	3.59254e-119	2.85643e-33	2.85572e-15	1.50307e-47	0.208635	0.569637	3.74535e-83	1.61752e-12	0.00476576	4.93648e-74	7.74937e-24	6.5694e-53	3.17036e-14	0.00451948		5.48389e-59	0.247469	1.50965e-16
GPfPR:GEIR	1.16677e-18	2.90987e-59	2.27956e-24	6.56572e-10	1.26242e-48	1.35211e-31	0.0213302	5.35643e-32	1.14185e-21	8.63867e-21	2.26784e-10	1.56917e-22	1.58727e-35	0.00345646	3.62058e-17	5.11118e-24	0.623478	9.29461e-11	1.2095e-06	3.96011e-21	6.8732e-09		0.0116692	0.000331873	5.47513e-22	0.00414765
Comment	Used in Figures 1-3 & Tables 1 & 2 and for Spectrum Malaria strategic planning tool																						Used in Figure 4, for validating ITN and IRS effectiveness against ITN trials & Cochrane review

## Sheet: EIR Coefficient+P-value
	Estimate	Standard Error	T-value	P-value	Comments
(Intercept)	117917	3508.25	33.6113	7.81226e-247
IRSCoverageInitial	0.0290918	0.00111953	25.9857	1.42983e-148
pSeekOfficialCareUncomplicatedInitialCMU	0.131762	0.00346522	38.024	0
PfPR_2000_2002	-452867	10320	-43.8825	0
seasonalityAnnual_a	1.86189	0.0354781	52.48	0
GPfPR_1d3.5a	-1.67892e+06	45827.5	-36.6355	1.16298e-292	a PfPR to the power 1/3.5
GPfPR_n1d4.5b	-401.598	12.8779	-31.185	7.05121e-213	b PfPR to the power -1/4.5
GPfPR_2d5.5 c	1.55165e+06	41436	37.4469	1.28927e-305	c PfPR to the power 2/3.5
IRSCoverageInitial:pSeekOfficialCareUncomplicatedInitialCMU	-6.10266e-06	1.04523e-06	-5.8386	5.27394e-09
IRSCoverageInitial:PfPR_2000_2002	-0.0328959	0.000937065	-35.1053	5.48205e-269
IRSCoverageInitial:seasonalityAnnual_a	-0.000237107	1.53634e-05	-15.4333	1.06569e-53
IRSCoverageInitial:GPfPR_1d3.5.5a	-0.251123	0.00914786	-27.4515	1.56674e-165
IRSCoverageInitial:GPfPR_n1d4.5b	-0.0030568	0.000121352	-25.1895	9.58949e-140
IRSCoverageInitial:GPfPR_2d5.5 c	0.253042	0.00901925	28.0558	8.63148e-173
pSeekOfficialCareUncomplicatedInitialCMU:PfPR_2000_2002	-0.183213	0.00273164	-67.0707	0
pSeekOfficialCareUncomplicatedInitialCMU:seasonalityAnnual_a	0.000800132	4.13078e-05	19.37	1.71025e-83
pSeekOfficialCareUncomplicatedInitialCMU:GPfPR_1d3.5 a	-1.25143	0.0274483	-45.5921	0
pSeekOfficialCareUncomplicatedInitialCMU:GPfPR_n1d4.5b	-0.0109761	0.000392573	-27.9594	1.27229e-171
pSeekOfficialCareUncomplicatedInitialCMU:GPfPR_2d5.5 c	1.30417	0.0269127	48.4591	0
PfPR_2000_2002:seasonalityAnnual_a	-3.06533	0.0348994	-87.8333	0
PfPR_2000_2002:GPfPR_1d3.5a	257957	5527.32	46.6694	0
PfPR_2000_2002:GPfPR_n1d4.5b	1.12695e+06	27041.5	41.6748	0
PfPR_2000_2002:GPfPR_2d5.5c	-138601	2922.84	-47.4201	0
seasonalityAnnual_a:GPfPR_1d3.5 a	-20.8659	0.309147	-67.4951	0
seasonalityAnnual_a:GPfPR_n1d4.5b	-0.152459	0.00364732	-41.8003	0
seasonalityAnnual_a:GPfPR_2d5.5 c	22.0932	0.308905	71.5209	0
GPfPR_1d3.5:GPfPR_n1d4.5a,b	-502514	14653.9	-34.2923	8.17891e-257
GPfPR_1d3.5:GPfPR_2d5.5a,c	-1.14046e+06	28243.3	-40.3799	0
GPfPR_n1d4.5:GPfPR_2d5.5 b,c	859286	24467.3	35.1198	3.30408e-269
ITNCoverageInitial	NA	NA	NA	NA	Removed, not significant
R-Squared	0.98				The imputation of 2000-2002 annual EIR using this statistical model serves to apply the statistical impact models onto country- or province-level settings where data on EIR is lacking
Adjusted R-Squared	0.98
