# Supplementary material for: Malaria intervention scale-up in Africa: effectiveness predictions for health programme planning tools, based on dynamic transmission modelling
Source: Malar J. 2016 Aug 18;15:417. doi: 10.1186/s12936-016-1461-9 (PMC4991118; doi:10.1186/s12936-016-1461-9)
Supplement: Supplementary file 4 — 10.1186/s12936-016-1461-9 Predicted relative burden reductions from alternative statistical models, as part of the sensitivity analysis. [file 12936_2016_1461_MOESM4_ESM.xlsx]

## Sheet: AdditionalFile SensitivityAnal
Additional File 4: Predicted relative burden reductions from alternative statistical models, as part of the sensitivity analysis
Version 29th April 2016, Korenromp-EL, Mahiané-G, Briët-O et al.
		Risk ratio (with, relative to without intervention) of:
Statistical model:	Admin1 unit & target coverage scenario:	Case incidence 0–4y, 2016–2018	Case incidence 0–4y, 2023–2025	Malaria mortality 0–4y, 2023–2025	Malaria mortality 15+ years, 2023–2025
Selected (best) model	A_CM60	0.718412	0.720982	0.604046	0.92559
Simulated 0 values dropped		0.718412	0.720982	0.604046	0.894824
Dropping EIR and Model Variant		0.673095	0.599186	0.446686	0.756387
Health outcomes Log-transformed instead of logit-transformed		0.624915	0.432791	0.368173	0.863283
Selected (best) model	B_CM60	0.804211	0.812858	0.709643	0.877993
Simulated 0 values dropped		0.804211	0.812858	0.709643	0.84224
Dropping EIR and Model Variant		0.777223	0.726827	0.578585	0.776747
Health outcomes Log-transformed instead of logit-transformed		0.557348	0.477361	0.457679	0.88627
Selected (best) model	C_CM60	0.270374	0.167666	0.272607	0.159534
Simulated 0 values dropped		0.270374	0.167666	0.272607	0.151363
Dropping EIR and Model Variant		0.266088	0.196234	0.315837	0.157736
Health outcomes Log-transformed instead of logit-transformed		0.275895	0.180486	0.314852	0.175264
Selected (best) model	D_CM60	0.135814	0.0362886	0.0625689	0.0624997
Simulated 0 values dropped		0.135814	0.0362886	0.0625689	0.0589815
Dropping EIR and Model Variant		0.109237	0.0318462	0.0511314	0.0496947
Health outcomes Log-transformed instead of logit-transformed		0.1289	0.0290853	0.0504614	0.0561973
Selected (best) model	A_IRS60	0.836616	0.78069	0.820649	0.826727
Simulated 0 values dropped		0.836616	0.78069	0.820649	0.826308
Dropping EIR and Model Variant		0.815787	0.721649	0.709784	0.811831
Health outcomes Log-transformed instead of logit-transformed		0.716559	0.592335	0.63838	0.81139
Selected (best) model	B_IRS60	0.908429	0.82592	0.831564	0.760327
Simulated 0 values dropped		0.908429	0.82592	0.831564	0.760016
Dropping EIR and Model Variant		0.888959	0.754741	0.708096	0.759246
Health outcomes Log-transformed instead of logit-transformed		0.655107	0.540444	0.598565	0.758442
Selected (best) model	C_IRS60	0.540347	0.433593	0.492356	0.542387
Simulated 0 values dropped		0.540347	0.433593	0.492356	0.542884
Dropping EIR and Model Variant		0.551141	0.439185	0.499986	0.545868
Health outcomes Log-transformed instead of logit-transformed		0.581669	0.441803	0.498844	0.537779
Selected (best) model	D_IRS60	0.452564	0.319996	0.376996	0.501833
Simulated 0 values dropped		0.452564	0.319996	0.376996	0.501754
Dropping EIR and Model Variant		0.441192	0.314135	0.36638	0.492273
Health outcomes Log-transformed instead of logit-transformed		0.479485	0.313886	0.36316	0.489661
Selected (best) model	A_ITN60	0.696138	0.618338	0.672418	0.746279
Simulated 0 values dropped		0.696138	0.618338	0.672418	0.73843
Dropping EIR and Model Variant		0.659878	0.52239	0.506385	0.615854
Health outcomes Log-transformed instead of logit-transformed		0.543449	0.371161	0.432188	0.702607
Selected (best) model	B_ITN60	0.791422	0.683877	0.695104	0.660375
Simulated 0 values dropped		0.791422	0.683877	0.695104	0.639177
Dropping EIR and Model Variant		0.757318	0.57466	0.519697	0.561483
Health outcomes Log-transformed instead of logit-transformed		0.453663	0.332074	0.405762	0.640056
Selected (best) model	C_ITN60	0.316323	0.204752	0.260157	0.267294
Simulated 0 values dropped		0.316323	0.204752	0.260157	0.262036
Dropping EIR and Model Variant		0.336939	0.218626	0.275943	0.23636
Health outcomes Log-transformed instead of logit-transformed		0.355021	0.213338	0.279392	0.263298
Selected (best) model	D_ITN60	0.206471	0.0988933	0.13682	0.218235
Simulated 0 values dropped		0.206471	0.0988933	0.13682	0.222971
Dropping EIR and Model Variant		0.195524	0.09479	0.127385	0.183487
Health outcomes Log-transformed instead of logit-transformed		0.22353	0.0920992	0.127843	0.207782
Selected (best) model	A_SMC60	0.659716	0.745885	0.783844	0.999828
Simulated 0 values dropped		0.659716	0.745885	0.783844	1.00365
Dropping EIR and Model Variant		0.621718	0.668183	0.690631	0.993756
Health outcomes Log-transformed instead of logit-transformed		0.589089	0.574911	0.626841	0.993738
Selected (best) model	B_SMC60	0.901767	0.937106	0.950877	0.999201
Simulated 0 values dropped		0.901767	0.937106	0.950877	0.992336
Dropping EIR and Model Variant		0.872204	0.876459	0.930746	0.993766
Health outcomes Log-transformed instead of logit-transformed		0.817661	0.822641	0.906171	0.993738
Selected (best) model	C_SMC60	0.555716	0.592684	0.683207	0.997256
Simulated 0 values dropped		0.555716	0.592684	0.683207	1.00037
Dropping EIR and Model Variant		0.555444	0.581791	0.700207	0.993938
Health outcomes Log-transformed instead of logit-transformed		0.593066	0.608626	0.710344	0.993738
Selected (best) model	D_SMC60	0.625639	0.715702	0.791241	0.985932
Simulated 0 values dropped		0.625639	0.715702	0.791241	0.982892
Dropping EIR and Model Variant		0.652505	0.775795	0.764553	0.993803
Health outcomes Log-transformed instead of logit-transformed		0.641711	0.701257	0.774119	0.993738
Selected (best) model	A_ITN60CM10	0.685667	0.59731	0.653156	0.72458
Simulated 0 values dropped		0.685667	0.59731	0.654039	0.717021
Dropping EIR and Model Variant		0.648922	0.501351	0.497492	0.615829
Health outcomes Log-transformed instead of logit-transformed		0.487204	0.559158	0.436169	0.680977
Selected (best) model	A_ITN60CM30	0.680468	0.567893	0.622921	0.682988
Simulated 0 values dropped		0.680468	0.567893	0.623567	0.675966
Dropping EIR and Model Variant		0.64315	0.471046	0.486788	0.615775
Health outcomes Log-transformed instead of logit-transformed		0.487204	0.591953	0.444242	0.639693
Selected (best) model	A_ITN60CM60	0.704951	0.549701	0.596619	0.624872
Simulated 0 values dropped		0.704951	0.549701	0.596955	0.618553
Dropping EIR and Model Variant		0.665981	0.446162	0.482516	0.615687
Health outcomes Log-transformed instead of logit-transformed		0.487204	0.644786	0.456631	0.582414
Legend: CM = uncomplicated case managementEIR = Entomological Inoculation Rate; ITN = Insecticide-treated mosquito net; IRS = Indoor Residual Spraying; SMC = Seasonal Malaria Chemoprophylaxis.
Scenario ITN60CM10 denotes, comparing the risk ratio between ITN coverage scaled to 60%, compared to counterfactual of 0% ITN coverage, while keeping target CM coverage at 10% in both scale-up and counterfactual scenarios -- etc.
